# Supplementary material for: Volatile organic compounds in headspace characterize isolated bacterial strains independent of growth medium or antibiotic sensitivity
Source: PLoS One. 2024 Jan 26;19(1):e0297086. doi: 10.1371/journal.pone.0297086 (PMC10817157; doi:10.1371/journal.pone.0297086)
Supplement: S1 Data — (XLSX) [file pone.0297086.s001.xlsx]

## Sheet: Samples
'CKPneUTSA43.chro.NMSa'	227299623402683	326384708451252	659525816610686	164099384815498	169341498610835	273141942108491	214007452350713	226410739064122	882010589841856	537280463585909	182843844863832	193132052364124	101996881171317	317426591856905	133261931611440	125311011849254	115754997559265	661273927149423	633511407959171	124455164826053	367395472141336	201626900353320	551361949576451	594704305925149	168094990530444	103618602683064	963360651954819	297109440578368	474574541185730	692849589853403	161581192664837	109475086375525	254841164791067	943892717198220	482776187037853	901996607201659	902364833953049	220026674291763	190365177060558	866213971616936	773543389432618	246563368925602	676452485301103	137938414209618	813238507286165	584501495737644	259682770258181	137864573023915	514019395734717
CKPneuBHI01.chro.NMSa'	647535741146002	282873935623332	705514666957765	163329433239356	170814340137019	475545230129342	253557428467258	235180657676218	0	0	0	140997093424940	110485104486456	0	195789079694639	0	0	0	938338852918105	661192223565537	0	0	601742230246812	0	128055495209637	314605011793946	579950790720291	0	136847811484429	0	0	105425950842487	653269493762931	921504381573970	933591194340953	176181932754314	0	246914927024973	0	869764278610558	555906663545038	167276744141690	883843613228596	0	212805871768800	0	0	0	136225862455790
'CKPneuBHI02.chro.NMSa'	813068987632913	327512267930836	651917483134922	0	0	286046499834544	0	231609084934243	205289587051519	0	450987315624902	780993641638353	0	234135719734430	0	0	0	0	650113549461748	0	460640141007355	0	0	192249503652168	455211802989999	323734875205244	248852121734310	0	166691059099495	0	0	879241775392385	161024039324692	373733306434084	0	176410740708151	281960567376463	220284025667109	302520544641605	0	571603655524261	459916968020521	145791936205447	0	0	199856630892019	0	0	0
'CKPneuBHI03.chro.NMSa'	0	125003351556687	770966953594481	0	0	376890601493144	197608580443709	248113056685179	0	0	0	512404184095567	136345782377670	382260889276244	666812144288388	0	0	0	551435370097632	0	0	0	0	364424678851232	372417414432334	125272796547199	913620126445422	313557434824534	265549676418817	933014696436795	0	909875302886452	662813144976642	337476267934108	148328361226858	179570261311135	0	0	0	0	167006016996713	0	232093793663138	0	196561364501396	0	596051236274905	0	0
'CKPneuBHI04.chro.NMSa'	202054973597746	209054932259380	991015195966317	147953122763906	0	289563240778710	168449938362750	565679942580197	0	139974546840877	475781043599176	0	0	119186225150760	0	0	0	0	0	659460491078465	0	0	0	0	286600358250172	327752173307823	554774707442411	0	171932412899349	0	0	312997512999931	631158937376623	598542998352215	617358617098006	177862630362007	0	235605330077321	0	173198128918805	0	238059046971767	587837888393183	235797756362170	0	0	0	0	0
'CKPneuBHI05.chro.NMSa'	927869401158008	539727955439904	708673682407726	158783460660657	102206555183645	272360695886260	110557596664829	0	0	0	588254392306814	790028206413403	694788786258225	0	0	186769490720065	0	0	0	152437399276486	0	0	0	0	323883399967099	192474255064141	132359101437208	0	127743867833911	0	0	112174362105363	662813144976642	210484136111210	100491844679301	0	890310179700168	242881862269008	0	137038576045120	0	219575554596584	725367781209289	0	217069516780318	0	0	0	550869877362287
'CKPneuBHI06.chro.NMSa'	342739830023356	282873935623332	710433670415480	800838754879523	923409188806793	271247888965752	179928309249114	0	0	0	0	0	967841015976031	208226304922954	0	196067508255581	0	0	650100684496372	463615772868420	0	0	447368374138554	240802909464414	323883399967099	190861563520909	140934053392630	0	819662837894930	0	0	111016183077283	673450354630118	900862756124136	150862157190701	0	180338447473049	164211043543398	227346414347161	143312001377157	0	279892272757123	558536630049538	215128386504745	0	0	0	174831858197472	995090045632677
'CKPneuBHI07.chro.NMSa'	993083048458910	0	974792044097936	158783460660657	0	407079085459203	485136472509053	207154228246873	0	0	0	0	192572695486693	474707214943510	233042775507590	0	0	425369293541384	184028933663808	0	0	0	501547493642819	0	235778677318878	172506158100798	269902157919872	0	149030615536616	0	0	112941510248606	646944005139737	912206451997552	149598886123290	178657749865356	0	249303297189510	0	107619164375120	0	357420060919711	676452485301103	219262264938234	0	0	0	0	138115000304950
'CKPneuBHI08.chro.NMSa'	647535741146002	319823781813881	991547618031058	629778861969763	124927274642345	273292960186215	202564033441122	215288441268579	0	0	565168719815889	166979934682476	133055741191325	0	237489496943420	187160717992136	0	0	386664334762484	241851981899958	0	0	696750682189289	0	130079778030679	134733082591763	531096015671369	0	141231385308882	121259366792290	0	372940575726721	365377287515839	242154496266055	150440945315027	0	172800388923975	228704366859870	0	861529727152849	973788833011976	0	952380115075057	0	211314395080528	0	0	0	0
'CKPneuBHI09.chro.NMSa'	929959383674983	238584700000372	314315441809144	325249195317859	0	271566189276365	422508439830421	0	0	147584010255155	0	0	509430440116385	143356314991038	233641651440181	0	716647923634197	0	0	205187904814785	0	0	237118976867873	455722891364956	133848672508324	319209540717175	339875677592762	0	434881256302242	0	0	117654878728515	662813144976642	939235688237804	150305589424424	0	0	251713926269364	0	159915334709483	182541782091410	157429235096840	150335134378916	567123478837061	705427999881546	0	0	0	0
'CKPneuBHI10.chro.NMSa'	267458426015223	184265602194509	895623646434033	158009759119685	157718357184478	233877129127051	154157822794039	0	0	0	0	0	444158528439491	110470878416348	224275528959434	0	0	0	946198173510508	554987817899058	0	0	699978416267076	844452079967495	305863039894096	449803971957994	987469944821926	0	144674550104603	0	0	103860365968477	684977662600260	924249588244836	150994374884963	876629696418409	0	247135126349593	0	0	834057711461949	251624071126621	259546116372352	245909997938828	0	0	0	0	995090045632677
'CKPneuBHI11.chro.NMSa'	593276033486101	327512267930836	560878370056245	0	0	261469626352397	0	0	0	134521299170018	444142732022292	0	0	223815743368120	685121919366892	0	0	0	187289924991588	0	518647824801040	0	0	391890148412619	0	309198039855552	890326372969951	0	328563539544097	497224183716363	0	103483362834905	183251826566520	744237644421694	0	0	124042348483334	222362679711949	0	200694768592015	0	0	332111607529833	0	204244692950830	0	0	413123410388340	208765048455729
'CKPneuBHI12.chro.NMSa'	0	282873935623332	723102896919936	0	0	270906699517411	217378218636014	0	0	0	597159003550034	0	103642541727024	0	0	209709271776491	340687720286740	0	633511407959171	447645835823327	186189672576676	0	0	0	398456612592994	740259242322300	878309024842777	280247191625085	676586971505801	521744785364109	0	860269625550548	125845430481104	975716165616704	331437534295133	0	176064261785596	0	0	128992771266354	0	0	168565291198303	0	906728801059377	0	0	439608414068993	0
'CKPneuBHI13.chro.NMSa'	593276033486101	643578310400499	922645643153397	164347880438544	145269505614875	268345056626863	166114955160327	0	0	636666088898119	165401993913574	233150057172274	714310355893025	0	192366661646917	206727601779466	109965183633427	0	0	133454770118667	0	0	0	0	361303960839847	557104499838406	863287313716677	0	165909530932826	589784746473799	0	887928931526381	922868890844838	939235688237804	103549896225828	0	0	204013244788477	0	927208490019374	173213268718819	396766470949084	619546513774793	0	222356678249216	0	0	235533196896118	201779633832872
'CKPneuBHI14.chro.NMSa'	213812844296465	619494680992345	113019451128793	165421909512753	392155554573024	531278271025227	481865563054057	0	0	0	897053942931229	213936041902957	121032499072079	0	814614889870952	734531716775836	687446073241169	0	445242069417374	438205447204555	0	0	0	0	272657676475862	178487820322315	903034671512389	0	136277039564205	598676679816491	0	387469218961264	323807085765983	930426993310923	151275088129328	725286965811155	178244818926729	247845445355422	0	953264817195112	820900545198997	0	159109301785086	0	266289489633636	0	0	0	0
'CKPneuBHI15.chro.NMSa'	267458426015223	956757510531754	687088106738314	160309827799638	166398542870769	276656893871976	608908909758053	225805460123476	0	0	0	278281259409126	164207410580117	133214340142249	194231666799038	0	868278900659831	0	150043212339586	529413136364530	0	0	535768501946916	0	209339828701093	363302497301738	956836429596216	334918435642244	163678826469243	0	0	112390593085431	662813144976642	647720054801434	150726449169370	177831939131885	0	642803386304275	0	160100210728821	119012452068022	179356716676008	573174053242144	0	222914531737694	0	0	0	134482057659460
'CKPneuBHI16.chro.NMSa'	676619964825004	245849147952359	150362379902924	160309827799638	0	273141942108491	221655899963289	226958523280217	0	0	0	230031279517859	161254157554522	170305035786631	217748337791745	0	809123631410245	0	166890849214870	486080080407073	0	0	657830023966810	0	152292361961959	335642971049840	669910353207867	0	130883483494478	0	0	117736088171255	668617513626820	935587138928516	681189899660938	174041410571603	0	249303297189510	0	831872049939899	668393666515248	192457898757443	736188575678347	0	227277845576038	0	0	0	152057393604211
'CKPneuBHI17.chro.NMSa'	0	326384708451252	168380694986790	0	0	0	971538325784161	215288441268579	0	0	0	433974307491155	123205138220606	0	0	645450773830348	809123631410245	0	837843795343876	0	0	0	0	0	294593175150772	503914623890469	892320310846088	115001778914627	635236995122361	306032334276460	0	120539707572863	679147802574494	943892717198220	151604247735267	0	179921020932767	0	0	297838763905967	210677690558271	0	956101060962794	0	213421566473225	196927201154436	0	0	240385629574555
'CKPneuBHI18.chro.NMSa'	993083048458910	795516912401177	335887700079371	264709279252191	156179350727636	273021357679597	278503957042649	0	0	0	421173598815622	182843844863832	109499483935211	0	0	221266392761702	104950737712849	0	568313309495481	716114447006419	0	0	0	0	235459718538625	170031908006478	779767420329782	0	113698464260528	433283419208111	0	751201604742500	725646736679282	956279257338386	151275088129328	0	178244818926729	240328032325977	0	907046180234343	695729943528608	165121621744083	736188575678347	0	221432830618662	0	0	192932207233224	154404367869023
'CKPneuBHI19.chro.NMSa'	212537923942829	0	988388602581097	160309827799638	167102728564600	236284757714909	197929607106809	136806731764714	0	0	529861574111347	0	146242249107061	0	757899393608179	195789079694639	0	0	257900099247226	109816740220564	0	0	0	0	168736791850617	301468543280850	524516970128511	0	145489983301729	0	0	108155121571273	486036005777969	956279257338386	150288216847118	178178696113886	0	235991455552204	111415271868826	116639788383663	899917545875737	0	736188575678347	0	213421566473225	0	0	0	607013386986459
'CKPneuBHI20.chro.NMSa'	993083048458910	143764169196581	855212855314907	156826026656805	0	177432399261708	411080585262006	0	0	142632720915346	279863916574132	307807480191381	269550207893762	0	0	160153472239200	138248422245971	431069742707742	128677969636144	0	0	0	0	0	506124179922652	190861563520909	383046711764187	0	136277039564205	727807540266129	0	123944445611457	647368046599842	942700896994451	149160653801038	0	183407999190888	240328032325977	0	160277612376295	0	137726307265932	150335134378916	567123478837061	150053171236047	0	373476228477088	0	0
'CKPneuBHI21.chro.NMSa'	0	146412458948547	0	0	0	0	238605078772896	224065737165599	0	229029834017674	547987359157930	112334301833238	410908233503798	0	0	189628408446114	0	0	938338852918105	0	0	0	0	0	140418531292243	424543816902717	907342021972188	172268258826306	967871621250260	773207783935477	0	481958042609278	647368046599842	951622228377971	149269365210381	0	182490512076440	266445254891267	0	0	130713185970183	323097728219238	179754518762789	206765519119753	0	0	401602674994106	0	0
'CKPneuBHI22.chro.NMSa'	796212047491779	114633996872715	332604984718762	160309827799638	154604037651191	257176537200681	208855270132333	217605637976046	0	483423839966810	564090536287253	986283228689872	0	0	0	230959909406805	101912932960853	0	869679059706194	584335359805412	0	0	0	0	238496916499235	331795616913538	919161586944706	0	764518310167636	140757535209929	0	212127127310172	634944671504348	965207163211480	108551814239586	0	859822720341477	239488613133934	0	788321648534238	734795924131653	0	901310197422430	0	235052158496786	0	0	0	287947402620766
'CKPneuBHI23.chro.NMSa'	275144164865999	0	107988924862854	165635048411898	176116997089707	980711107871916	145128291742094	249142912004171	0	841653990678453	194361669116535	566230047265208	0	0	540332433484476	237441899150750	0	0	0	769485987290582	0	0	180200686469442	0	447081394705448	345234741887501	898151957021538	0	826764901592313	433037289816088	0	112143039760983	668244025232015	943892717198220	148400438233991	0	182247031868146	220452095427878	0	248582999260041	623939232137544	137266733180379	604474588371413	0	246297398827932	0	0	0	156925483372511
'CKPneuBHI24.chro.NMSa'	676619964825004	217770542795589	695747573914474	160349237272966	166169246811196	272894097527698	252995158408556	173465749699823	139217776583713	0	241131333115582	0	269570642769929	0	219487607905366	698829572528832	130738395137130	249080920397170	0	924454348023574	0	0	0	0	201824451084127	339790562980477	875206244885461	0	121684540830470	622659031022059	0	121785223704293	617326166424049	955878769559084	148429379342946	0	180809814468747	224327899790564	0	900262847637997	845032086897396	0	769231466051981	0	221675957203560	0	0	193833208477809	266342527677589
'CKPneuBHI25.chro.NMSa'	190274982259277	203083248253861	100471002226075	161861627637304	166956925126811	236284757714909	221655899963289	227532210063642	0	0	573598726206053	878464875826225	157298008773544	0	169401491952069	220552394240695	110595276935847	495372314706641	608554952971093	502613941098632	0	0	114901407229163	0	335998979548131	291741801110769	241512536834269	0	143076928475497	680611727712356	0	787913215053820	635733817923898	946881404887169	712998327693385	0	181750818452269	220452095427878	227346414347161	829232734330333	746207112419258	137266733180379	769537172650705	0	235298543449139	0	0	0	161800216364590
'CKPneuBHI26.chro.NMSa'	963011913654087	284001495102916	133403347603822	165635048411898	164846743033103	159654049078101	205784141665891	263360765371821	0	0	529861574111347	0	921399411483226	0	156223218450441	224275528959434	0	525699526414378	404643949944994	149241425618679	0	0	226087553761899	0	208094073936971	317634310646365	848103766911873	0	196935010514423	731864293965644	0	124002217999765	124262759100825	948564081890200	149185445742872	0	179570261311135	226800359136549	0	320540349278689	625633092746625	165599537685782	614144608579238	0	220070992070960	0	0	196927201154436	141874031987759
'CKPneuBHI27.chro.NMSa'	522307683649110	0	990239623500771	157026913008310	168365530418849	385241741244508	812688727925742	208866814794593	0	0	0	556253842405819	215187365450908	0	254815403788809	250263980353680	111127475987522	0	682354841308476	137705620658151	0	0	257270716859813	0	418926592997165	316239988660317	909017262603206	0	119120952673098	876858130204902	0	491052150161882	593049886406114	946178740938041	148805464938519	0	890310179700168	235468525244504	111415271868826	165121621744083	0	0	736188575678347	0	229221894423098	0	0	0	125200712598721
'CKPneuBHI28.chro.NMSa'	933960693242181	282873935623332	720708527157833	161861627637304	166956925126811	259559110004662	195138830718022	244493761320017	0	0	365143514294098	181779202645607	481123690972176	0	756945733055866	227366440371909	0	0	578374676317025	148837526601615	0	0	136512403874126	0	374673663070612	349328946486424	728883842441801	0	728587095221681	465426939486631	0	110122371604814	359188855339967	934494864747002	148896651649868	0	177446339601942	235605330077321	0	125645274115064	585967158416682	119841501764333	573174053242144	0	244113141967461	0	0	0	0
'CKPneuBHI29.chro.NMSa'	785464719360803	552398439613873	934922645682019	162047811758591	150565985012285	270332454637149	426460908108378	0	0	0	540104705892481	187796495514589	628480955687483	0	0	300462668730419	0	0	608554952971093	180812010727963	0	0	0	0	275343399799660	132507465748573	884156908796316	0	156057019282124	680611727712356	0	870191157391182	725646736679282	953318445592350	151275088129328	0	838017148930138	247845445355422	0	831872049939899	643822915605030	0	143203797401466	0	239159143023307	0	0	0	162712364390199
'CKPneuBHI30.chro.NMSa'	965932275191487	287568490622227	0	154325972901343	151465079855738	267894560241351	465344209628435	0	149184017164213	298483601414848	121052984689936	843513436495118	180652110063734	0	0	230233130875854	0	0	204546992409092	304841087007516	0	0	0	0	756673123911040	145480300275658	0	0	144621973746587	764526030446394	0	0	666894927222979	960950622030367	797833160166209	0	0	0	0	164818140830588	182541782091410	246610052431386	337368850195249	224416591973598	0	0	0	0	0
'CKPneuBHI31.chro.NMSa'	993083048458910	829497852940864	906339342120085	164299610110487	147514707018216	267894560241351	419436928493445	0	0	0	0	170037365993125	954521016796420	0	0	891051903126391	883695239914880	0	0	165140355195677	0	0	386664334762484	362110501990473	428755080361978	332631954029004	832466895182317	0	157185924263604	207595923339622	0	737143088452873	719816876653516	948564081890200	151275088129328	0	0	975168835936573	0	821764031219786	859822720341477	0	708897631534709	0	240726051341984	0	0	0	581402028265519
'CKPneuBHI32.chro.NMSa'	620755074284117	581979958941751	102748567423530	162649305952918	497698435223279	978261831940783	274573084136532	174041339106975	0	136912446381444	693015265019182	0	0	0	0	216964996304206	109881278414839	662858790484804	0	468455730845296	0	198601470825206	0	0	777275791869868	236176995389153	745939806625260	135353986165458	118225348454376	0	146815611534648	144338831768928	632136091149873	945035967179143	147667675735694	0	176242164532698	0	0	533268819298408	121936255469970	0	198920490469273	0	250547243992093	0	0	0	0
'CKPneuBHI33.chro.NMSa'	919827032632888	547464970849627	542714200451274	158009759119685	103727088628759	232230920565105	434186325782650	0	0	0	0	150430203413163	587671396765513	718034527406285	0	191075958942550	771685260210611	0	727213734651452	887485649021046	0	0	644731659629149	871224624116897	491741081163673	326729759933494	772745773228326	0	653039032558017	307613268387447	0	111621545444354	686444391788930	944496210454121	151015243262374	0	174889470724857	238087760431405	0	191491573745547	0	165928487174164	632904259892122	0	215605823333695	0	0	119075139860516	0
'CKPneuBHI34.chro.NMSa'	564328385668418	281249631711803	704240210755815	167186848249564	111390988282201	224455762066978	686868119296569	219358954258132	0	0	237452536759696	447960674589435	223348694893819	0	186550430158178	219279025733234	0	491471525203078	675057139484449	0	0	298371699628078	419150285582156	0	335998979548131	242943688067739	241512536834269	0	144221936668503	607316792296265	0	114499207160428	637981232038325	0	149954957124807	0	179093157599474	0	226800359136549	192517170806295	177599499771392	0	604474588371413	0	252885816341345	0	0	0	259919836659424
'CKPneuBHI35.chro.NMSa'	102986657890516	982602430169382	156799438346541	158433008869077	0	275143822171102	468087543338008	0	146792433960747	0	0	265375905058875	129171745861580	0	0	442660064229013	808635570990574	0	139074280244332	379924204072024	0	0	298861522777941	313594134157128	359775548390206	229468238444698	323142932684327	0	118487863244196	622527716008687	0	887928931526381	616986746878827	114294907732286	150994374884963	0	179925516534423	251713926269364	0	687055062930003	0	0	0	0	223617087479132	0	0	210507543177975	186296048814798
'CKPneuBHI36.chro.NMSa'	0	641156835917715	818517599200703	0	0	177432399261708	374482183803424	215288441268579	0	0	0	354015286359988	736388698775924	205786043846312	665803557857137	0	0	0	165884712532715	0	0	0	0	0	0	128918396920807	795221324164231	228320738158828	904813076325533	465367115829227	0	109820353181215	661636218199997	926161410534385	621638464870274	0	177312479014407	0	0	265203521466412	130943423575951	0	0	0	217821352199343	0	0	216305920235610	287947402620766
'CKPneuBHI37.chro.NMSa'	213812844296465	281545226250605	130695443979497	155704143947143	156909652823733	271006426448426	425177991237340	0	144742824322487	234648963909985	0	0	322032681139070	876357705945837	229126784732109	0	0	0	680062223749796	298078952220295	0	0	199712946975236	297830553885793	882102612250494	301762247883376	0	0	543107557747115	771554350112422	0	514957826653317	679588831520269	949250574156271	149439372324946	0	175327703047109	152036569021399	0	821764031219786	0	349840178862515	140348314359978	200961150227514	0	125677595798139	0	0	0
'CKPneuBHI38.chro.NMSa'	105686113800927	672095847213795	0	152188238119560	0	275043771894013	421906930911553	0	0	147033122662664	0	581113446744669	382260889276244	689985275097432	216976934675112	0	0	0	766323312305123	281800458930068	0	0	367935755231261	507822285406212	254364310331350	340804403547637	454728202325442	0	728587095221681	660272014977482	0	657851504643180	705446444701481	944496210454121	148524910839357	0	0	232914695301473	187992309678902	417729421122628	278457620816264	160949315531555	182075039466917	193980593395383	0	0	0	0	0
'CKPneuBHI39.chro.NMSa'	911018960784997	265585761284939	0	148726824304878	0	274249265284117	475442335571191	0	149893258142115	168995357707412	726085169352223	0	114669056737707	0	0	190349180411599	0	0	131973422531830	422334116368175	0	0	0	0	239945579968423	179100745622273	0	0	160489195057457	333266074160286	0	764560973404103	650999008546520	960535798519500	148879940556673	0	0	247418082045764	0	869764278610558	833456250794540	0	298525832401107	0	220377719359151	0	0	0	0
'CKPneuBHI40.chro.NMSa'	0	400245531119421	0	0	0	170226223931412	230433195860309	160670891238508	142570726776201	539976004198597	266117051962993	0	170532907291231	0	0	252758042511424	0	0	467162169835796	266586690378479	670811249011944	0	0	313594134157128	0	757518934869977	883108445060263	323220664958117	188145204860750	0	0	0	412010302792192	926161410534385	146745916061608	0	177742440786538	0	0	178633660930355	103432941683525	0	191916019660501	193980593395383	0	0	0	0	0
'CKPneuBHI41.chro.NMSa'	902471207788894	282873935623332	555156332240186	161493991323759	113762227879514	270639578136645	221655899963289	221148988691080	114165546290705	0	221505268979296	351232677912933	322032681139070	0	718786957725037	237441899150750	0	0	0	402871619996213	0	250018024663310	0	0	0	326475755809868	0	0	123870354736476	0	0	0	585688525084717	827480795226639	146622828569536	161763240881527	0	200643475513590	0	992949779841618	780244954851150	0	119607840883730	0	222562990358469	140146853787482	0	972307803750942	211143296321009
'CKPneuBHI42.chro.NMSa'	532735327620908	341558996955764	660638337437750	156424293921062	156021777435782	267837596563717	437407236599287	0	617173057501249	960184753767049	0	0	385372052297024	0	0	237052408738620	0	0	790151236703898	482267426334248	0	0	357302341018755	0	390170442135925	483530189641080	0	0	189656174734925	660294077479750	0	0	693250376853221	934681059570762	148114934379648	0	159985631217071	227515759663130	0	195828903867505	451785496279241	150302803483723	0	169126547173782	0	316049011371221	0	0	0
'CKPneuBHI43.chro.NMSa'	0	912713423732624	589270630941260	154944279005322	0	265826391886581	442804888654369	0	490148081694671	109499483935211	0	325488021882866	306051987431838	0	0	271878876765293	0	0	716801184395381	793705548593355	0	0	0	0	831660436087434	139667904366229	199288151164966	0	145736790002104	0	0	118115694273221	708528995977910	107359523322925	149954957124807	0	148791835738673	219766643251929	0	165928487174164	903701431846054	0	279170421425802	0	219770743867710	0	0	0	0
'CKPneuBHI44.chro.NMSa'	649140924026988	326384708451252	228308067285620	158377593584239	0	272603056722171	157774702211793	0	0	150726598528344	0	183591725381849	242986635232375	0	763781949932387	0	0	0	506768626477203	460320113971524	0	282708571974110	0	0	159169854982206	366907811490182	892070983186310	0	676586971505801	0	0	103928518243839	637981232038325	117121319351493	148981639997269	0	149765152866211	227351731279026	0	738073250157945	109724531000688	0	181939641050708	0	209518001596349	0	0	0	0
'CKPneuBHI45.chro.NMSa'	0	341558996955764	292427450876176	153905067077661	0	0	455911392637105	0	0	148161787211321	0	337989197122561	146594661684861	0	696414041322086	233836024530674	0	0	233274967785667	392193141941210	0	367716839467791	0	0	0	826550637713317	242974738019215	0	199246690221356	337310665876319	0	124093661194616	689128664270773	995453231179032	147204030332814	0	164957321699463	0	0	192370879038447	198089517227048	0	0	0	211784039972473	0	0	0	0
'CKPneuBHI46.chro.NMSa'	553405286124715	248097023194851	155851490348891	160092706979001	0	276656893871976	174655254817056	276813180839926	711324507643187	0	128512855412182	412875124381691	650976540175829	230718254315961	0	0	0	0	750078839710631	499814874667772	0	294593175150772	0	0	0	341363981209501	846771697460556	0	118566750658039	169332431744727	0	113961828253774	0	945598318812702	147500627135433	169562563274004	0	199863543274342	0	992949779841618	974949154031483	0	450082492152151	0	211831485098298	0	0	0	0
'CKPneuBHI47.chro.NMSa'	564328385668418	225874208309669	149636026526493	162549059712319	168779011040678	269400160634279	753600590000689	0	0	0	0	168919388779261	213936041902957	0	714628508152850	229570427511192	0	0	362110501990473	334618891137232	0	194745840455502	0	0	302784217358391	138019614235632	0	0	712326870058868	684973018364484	0	0	661945334289093	125984306238152	147204030332814	0	141250578042940	219766643251929	0	656940679147038	108497382222058	115661500900617	691064849128049	0	247501082836724	0	0	318912953948410	739888398307060
'CKPneuBHI48.chro.NMSa'	649140924026988	341558996955764	379149530202069	156424293921062	797469340189290	266717084626527	481999521184433	0	0	611699659438718	0	0	0	0	0	0	0	0	0	485636494998061	0	231289186907471	215831096630219	0	102938202661247	124948287283740	211266365456889	0	852726419048674	660294077479750	0	0	633970164507361	970607753419890	148400438233991	0	159985631217071	226800359136549	0	228489236107130	110111087611448	0	279170421425802	0	207809959779337	0	0	0	0
'CKPneuBHI49.chro.NMSa'	532735327620908	203692297260580	230261366948797	0	0	271687622393568	170131151316825	274532855209875	0	0	0	151383118664543	0	116986449729656	0	0	0	0	704178961295838	0	0	206606047612757	109751525485999	0	464801930761053	891156800143048	428007521144238	0	270021200575332	326205367278272	0	937440940019872	634303305572102	945598318812702	146663610102153	152379779563946	0	223642447614615	0	165928487174164	990254184120374	326605299217021	327324232576778	210133722330653	0	0	0	0	0
'CKPneuBHI50.chro.NMSa'	684205099553594	327627517084254	712159738967626	165772627290265	120632385907148	219486490588570	221787667306570	172308966240765	0	0	0	555877956966572	117083910629037	0	0	192572695486693	0	0	568313309495481	463098220310846	0	168933728894219	0	0	382603802962080	108210605475976	367954483042457	0	161581192664837	0	0	108648340927114	699462168297126	959261754040458	149477853413146	167288740193672	0	229647419664939	0	738073250157945	104201158799828	0	784505615504394	0	228426812119081	0	0	0	0
'CKPneuBHI51.chro.NMSa'	784898501192172	419445750970197	157907075201191	162843816020428	0	259859613208433	227053602118577	255227875397618	131897271329441	461830106799963	258385097973886	0	0	864749087466284	512053252125240	284459533900459	0	0	0	514685702319211	0	0	0	241307284174211	0	285489392022273	0	0	175135621129881	329783110317708	0	694587952406885	183833346439384	962626142431480	143148289652945	891706816102873	0	198249265687713	0	726650368144356	102411361252701	244915293692346	643226972387898	0	217252913394694	231636195440057	0	460532660283182	687508740463694
'CKPneuBHI52.chro.NMSa'	588600218161795	950145004501853	452152052838870	160092706979001	107837032529638	273281894395574	174655254817056	187944266334280	0	132349201623732	0	248098958941953	0	879345429811031	183944333784190	0	0	0	0	720701973898944	313553333248685	298618281635288	662633229770559	217582141518914	397198119765926	195131722750868	558394190927041	0	136262857380266	868600129193733	0	109425316823623	648618441691801	786051107909577	103600133486499	148791835738673	0	0	208262674513043	0	868720512802728	439046481396150	0	234264192235268	0	0	0	0	0
'CKPneuBHI53.chro.NMSa'	588600218161795	142926402388646	156110173181560	170039057377203	0	264914499101842	274573084136532	164048217567023	0	0	0	357831424860672	0	954068468039556	767866632586993	241006458166101	0	0	253163810265364	734350836510959	0	0	235221620426414	0	495808380276254	327651003297981	100248407045604	0	109625661009134	211064611405213	0	105956359684140	678879944901186	950997130112908	149185445742872	159489417801195	0	235087947662141	0	583948452015105	805966106294350	615240386848492	0	0	215778549678945	0	0	0	116458057035602
'CKPneuBHI54.chro.NMSa'	129635371906116	168606813084899	101802677343155	156720786029918	0	295376819886083	0	262751981782231	249439694807148	946741102396727	172320799563125	0	685667132399903	0	0	0	0	0	710641103577891	487358500755790	0	237479507126924	0	0	0	311597189029817	0	0	175217573524366	0	0	114884495296857	630416785150581	0	145773984047364	135337597449835	0	209047687957395	0	121533671317646	0	0	699292800841644	0	200582889820357	0	0	0	0
'CKPneuBHI55.chro.NMSa'	497540395583827	0	162495393701504	152467417686789	0	629708260568582	158912491542696	282630676527565	0	0	325231631299935	0	517782890713620	0	142234336057164	0	0	0	0	620597813288750	0	670222776489630	204153145974278	516480724396583	157898945715929	766233611942677	0	336208085623660	214548955268710	391018630296162	0	108062357748047	574967151028833	945598318812702	146622828569536	129767211001543	0	180538457581058	333839579483192	0	165928487174164	165418180959388	138799995677047	170652660253455	0	0	0	0	0
'CKPneuBHI56.chro.NMSa'	821232741188060	184815934285967	157690026350770	162549059712319	0	260655627785482	450900696574651	0	0	144612129835012	0	233450002173541	218496631005368	632843405423151	0	239589301020286	0	0	433180266390888	811671752312552	197414728563982	0	129267852322408	0	766088223366717	323722967491932	918684055546637	0	543107557747115	753012979474174	0	768190663052826	678879944901186	686297268907792	148611147795525	375215291921286	121967888609066	230387003577730	0	178567519429230	193592681755956	434782641665782	0	0	220070992070960	0	0	0	0
'CKPneuMB01.chro .NMSa'	127417180801208	152467417686789	159346899441915	0	0	221601013678127	274038163308746	0	0	0	134179790226737	669033430902992	0	0	0	233836024530674	0	0	739703743277856	0	0	0	0	0	0	0	0	0	164767677071031	0	0	0	693250376853221	954162617850596	0	121288352770729	0	0	0	0	118399648977615	0	0	0	0	0	0	0	0
'CKPneuMB02.chro .NMSa'	862874476256594	155704143947143	631938588227041	0	0	218438446331646	342639672305859	0	158584730168995	428838918098579	0	0	256828214301324	0	0	0	0	0	712110877207739	517036009835541	0	0	0	0	0	115121846475060	147729781776789	116358777192840	167003916863797	0	0	0	740409571372298	963329625476537	0	0	740579020521207	148114934379648	0	0	145350060129951	0	0	0	0	0	0	0	0
'CKPneuMB03.chro .NMSa'	723182055947573	118321924236989	168606813084899	154767486366741	0	270097230484839	441398882762229	161551797032922	688371894784072	227253307366620	0	0	336254233379332	0	0	0	0	0	0	676965917833271	0	0	0	0	0	252303910821469	0	0	0	0	0	0	672839653959233	0	145495265523456	144936572839520	0	0	0	0	0	0	0	0	0	0	0	0	0
'CKPneuMB04.chro .NMSa'	845249520664943	660729437927895	156890546708598	157223839100058	0	261571062114085	463453070609011	0	240626566467821	348391358401530	426130335857484	0	224530507711090	0	0	233733232274360	0	0	730596533509117	0	0	0	117890011499844	0	403068944119722	303452790021484	0	0	161536025619854	0	0	124991458394698	647574902337058	930832775226365	702766602271590	130943423575951	0	0	0	0	0	0	124999237400457	0	197214099815145	0	0	0	0
'CKPneuMB05.chro .NMSa'	112705013494160	135051040992002	0	166351105983137	0	0	438118317269369	0	150010113490203	409534847151704	750490116557176	0	0	0	0	247384509839791	0	0	0	460950734836896	0	243651390122512	0	0	0	482559912876540	0	298406383780117	174463656956238	0	0	126890064575277	616697002242175	104974470380769	147587975253346	116882170354960	131814246390665	0	0	0	0	0	0	0	232681425896603	0	0	0	0
'CKPneuMB06.chro .NMSa'	116791914748308	994989517603041	171940884303665	154767486366741	0	339121292194525	0	0	0	0	406289985981498	0	249820736802749	0	0	0	0	0	738365122985698	231874441997870	0	469368877626421	264136619357950	0	0	294030411900302	0	0	0	175662083332439	0	918555879087166	754454433536932	922740231618148	0	0	0	0	0	0	121686715243133	0	187312980442642	0	0	0	0	0	0
'CKPneuMB07.chro .NMSa'	830360991126661	157223839100058	144153739990626	0	0	702875051414603	456266511654720	0	147961576261451	515937788765742	0	157858126016421	0	0	0	236714902271386	0	0	688969185223435	369565092759882	0	398536949410173	0	0	0	735743101973253	0	251118278721363	148779131471255	0	0	135084024978825	648522116787357	105977601075677	148114934379648	131814246390665	133840082374897	0	0	0	0	0	0	0	0	0	0	0	0
'CKPneuMB08.chro .NMSa'	796246900052007	155858366740839	160209318730995	0	0	214468981206164	133877221511465	0	0	0	0	682919187632226	0	0	0	221059144751489	0	0	743722347583861	0	107675829973918	428544895505028	327557619167373	0	0	191289315268153	0	105087570297942	173807956472372	0	0	918555879087166	708528995977910	968728436776743	0	0	163188983317852	147272875187911	0	0	0	0	0	0	0	0	0	0	0
'CKPneuMB09.chro .NMSa'	106523216120418	865981454044666	138728273137766	164602605616095	0	220401924917173	201858572491026	0	0	838896084460186	416271155919792	0	0	0	0	236039550078058	0	0	645624874310255	468455730845296	0	285915325716096	0	0	0	748817754653669	745939806625260	172506158100798	171992712147627	0	0	107080739111139	633616301940015	105108369186396	147272875187911	126876626141691	0	0	0	0	0	0	0	0	211831485098298	0	0	0	0
'CKPneuMB10.chro .NMSa'	871270425503663	136803973767978	179866298155875	164099384815498	0	266717084626527	130172671273422	0	153779487090062	0	566631435258426	0	0	0	668254710758992	237441899150750	0	0	0	453104332494764	0	338445225982080	0	0	0	0	0	303859026739893	172537948437783	0	0	663856196761252	777440691783056	715756899072774	147551593711819	0	0	0	0	132639455809273	112399922548937	0	0	0	241655131546262	0	0	0	0
'CKPneuMB11.chro .NMSa'	893675613946167	327512267930836	157690091887594	144067588885331	0	269400160634279	128219482696935	0	0	0	0	100536571393223	351232677912933	322032681139070	0	227467813419765	0	0	712110877207739	0	0	398536949410173	367226116961755	0	0	745480926920752	0	0	181774365195121	0	0	0	699611092323726	968728436776743	127505095810523	0	0	135580257222837	0	0	138125326438712	0	0	0	0	0	0	0	0
'CKPneuMB12.chro .NMSa'	802565744083392	127390839033480	162162174151420	162843816020428	0	0	219871497954647	232369567670629	569317599725444	535177891608086	0	0	0	0	593545842507047	276168255220318	0	0	0	369565092759882	0	340266563170102	0	0	0	753666531470381	0	0	155647650596284	0	0	638189415429430	947023140998163	105971412555126	143763166759023	0	370444254804675	0	0	121686715243133	0	0	0	0	0	0	0	0	0
'CKPneuMB13.chro .NMSa'	620193276209306	854878819020664	155134383446292	156424293921062	0	112016703194326	210451415493874	0	932562997164361	586246115355044	278455490216973	232246485668537	759037240275032	0	0	210934291660531	0	0	733794877620470	428709478136357	0	203485343376858	266746145383415	0	0	0	0	311104494000323	165922205354678	0	0	111659734024281	633616301940015	803782414573412	840892670773843	164177468200400	0	124042348483334	0	0	0	0	0	0	211784039972473	0	0	0	0
'CKPneuMB14.chro .NMSa'	512308312321801	937435333549254	247916494535926	148900506048483	0	280962583550838	134463850041543	221236523024326	0	0	144742824322487	0	556942599184798	0	0	0	0	0	703035557999411	0	0	336624480447339	429858892533098	0	0	0	265609085246088	0	0	0	0	120049473389066	621276260210070	949250574156271	148246192315449	144936572839520	0	0	0	0	116882170354960	0	0	0	0	0	0	0	0
'CKPneuMB15.chro .NMSa'	107335038540842	963480360584002	549814807592303	132201597332388	0	218519538722957	153550035579062	0	0	0	134484244583075	437479503987178	261832095928919	0	0	0	0	0	720146865411950	499112373442583	0	0	0	0	0	220433563923900	740135733540967	0	199653244177335	0	0	741699845510874	813955695019943	964626061073685	0	155897413117150	0	249052739498919	0	0	200572328785667	0	201865474624518	0	0	0	0	0	0
'CKPneuMB16.chro .NMSa'	121339752063119	723008595837786	156177814952046	629778861969763	0	271921860777030	461331783583339	0	0	251417163386181	783779218878261	0	333466159993003	0	0	233733232274360	0	0	665963901190977	478697058845155	0	0	0	0	124912456317434	118302058913211	0	195769586158450	162353903303963	0	0	124991458394698	678879944901186	963329625476537	0	145350060129951	164177468200400	148114934379648	0	0	0	0	0	0	0	0	0	0	0
'CKPneuMB17.chro .NMSa'	0	130518702893866	0	0	0	252637968351575	230433195860309	205691685309144	0	144857144758437	372925745955183	0	0	0	0	207717907452585	0	0	0	262655274155364	549222234408824	0	0	0	0	302405213052073	0	0	973716682553485	0	0	241675495122017	609748952239929	958230489286675	147832147810981	144523568718929	111002228555233	0	0	0	0	0	0	0	0	0	0	0	0
'CKPneuMB18.chro .NMSa'	915938555629719	100337838834116	151248849567716	155704143947143	0	376137427627838	419410510377452	0	840286029822604	702016827041819	529331018381187	0	0	0	0	0	0	0	683449202684813	361931593890917	0	0	0	0	0	241232281471676	0	499666547919417	0	0	0	999907311982581	633180971067061	958230489286675	147272875187911	147011157153606	181323502464169	0	0	0	0	0	204589495233919	0	218014114397693	0	0	0	0
'CKPneuMB19.chro .NMSa'	904435927844089	100548744234674	139515951453381	151604998397709	0	267837596563717	462071797712350	0	145036172306042	618423879586725	0	0	0	0	0	0	0	0	688969185223435	453104332494764	0	0	0	0	0	731808549456808	0	254860677294198	169187527669175	0	0	236511813995165	456738562858056	940499182622840	0	0	165154121449969	0	0	0	0	0	0	0	0	0	0	0	0
'CKPneuMB20.chro .NMSa'	848588665098831	140294049750075	107988924862854	163036829003787	0	264471224130161	429978148114338	0	0	769870081848741	663261280228075	0	0	0	0	246423024706518	0	0	724687667851730	529955921189918	0	0	0	0	0	306828728705204	0	0	148442439926418	0	0	0	619245869987980	968728436776743	0	0	149765152866211	0	0	0	107899152429492	0	121305553885800	0	181337449741491	0	0	0	0
'CKPneuMB21.chro .NMSa'	989825583783068	659525816610686	144153739990626	134219292558145	0	162834152462756	295512114715967	0	0	0	111372103707920	0	547456803427770	0	0	238161071044645	0	0	715745146867395	0	0	0	0	0	0	0	0	0	0	0	0	110575437945007	656357303417304	935781639357126	103600133486499	117977249369502	0	0	0	0	0	0	0	0	0	0	0	0	0
'CKPneuMB22.chro .NMSa'	852670806891823	138159655284339	986863958780748	297122094193168	0	262407801643458	433616912439741	0	0	153076619002948	862781779035633	583304683645760	0	0	0	238583096680109	0	0	722942070464043	539035333618083	0	0	0	0	165290601209047	227857437599753	0	0	164551881228580	0	0	934517702098133	661945334289093	955047147063330	0	162170838449188	0	147272875187911	0	149765152866211	0	0	0	0	214155247649613	0	0	0	0
'CKPneuMB23.chro .NMSa'	915938555629719	705514666957765	148764139748771	144067588885331	892595213882330	255322893297282	0	0	0	0	0	171650326579497	555333859926001	489854152312467	235494995843018	0	0	0	702955131423487	0	0	0	0	0	605031916360559	0	0	752529905447224	321666325352975	188229098414506	0	118481871573091	621276260210070	898838505710723	584170532895720	0	0	0	0	0	130943423575951	0	0	0	0	0	0	0	0
'CKPneuMB24.chro .NMSa'	532735327620908	882831117924101	156791191000613	156720786029918	0	208919792785794	260189295920066	0	0	0	596081563424946	101417733516870	0	0	0	223504125842801	0	0	744683703205455	0	0	0	501318619536397	0	0	0	0	0	154902490998477	0	0	0	648522116787357	963329625476537	146337324715193	0	0	0	0	124042348483334	0	0	0	0	197214099815145	0	0	0	0
'CKPneuMB25.chro .NMSa'	453131435101180	466565937537748	131506118114497	145581734026086	0	125961175823748	151695027950405	0	0	0	0	376462375240361	307807480191381	0	0	226653441184320	0	0	701209534035799	0	0	0	0	0	179710986115782	758664735499540	0	0	165909530932826	0	0	224775867504182	609748952239929	963329625476537	145773984047364	0	0	0	0	0	124124856572874	0	0	0	0	0	0	0	0
'CKPneuMB26.chro .NMSa'	230035271841214	466565937537748	157678584990103	154767486366741	0	137253920531081	165267281930670	0	0	0	0	157735781126830	313076090292816	0	0	223504125842801	0	0	727476297400713	0	0	0	0	0	0	0	0	0	153713946034593	0	0	0	634151684835322	967400515584651	147272875187911	137468035835964	0	0	0	0	118399648977615	0	0	0	0	0	0	0	0
'CKPneuMB27.chro .NMSa'	620755074284117	146610092723943	164683164020176	154767486366741	0	166708145551280	0	276813180839926	110327857470843	350025283094497	510701975885510	0	134528335563008	0	210934291660531	0	0	0	723053595014200	496616727943775	0	0	0	0	237561650751328	323001174700963	0	748796077457731	0	174586616054996	0	0	657400339927818	869208096080003	0	172583758008442	0	208158518776364	0	184220161263115	0	0	0	0	222562990358469	0	0	0	0
'CKPneuMB28.chro .NMSa'	904435927844089	245635273331733	139515951453381	0	0	271687622393568	159430510007250	0	0	140542842536612	0	375445341497796	304228686222483	0	0	226567046492577	0	0	701209534035799	520935687942548	0	0	0	0	0	303015360223239	0	513016235917873	0	162460679375767	0	120747956121000	621276260210070	953318445592350	955512070461873	143700053752379	170939812102897	0	0	0	0	0	207949305912174	0	0	0	0	0	0
'CKPneuMB29.chro .NMSa'	114569633259790	400667783649656	131615617030955	306110433683455	0	247533589700344	211907697410475	0	144612129835012	0	625224771034134	0	155598494551637	0	0	266858980762156	0	0	720146865411950	415520638719776	0	362832966916138	0	0	0	302315689186121	0	733576554457971	0	174689898416917	0	111659734024281	613701008699430	0	146663610102153	0	190642021566856	0	0	0	0	0	0	0	211831485098298	0	0	0	0
'CKPneuMB30.chro .NMSa'	123064983705712	100900224113705	139515951453381	158004212627096	0	159660250273116	174615025890399	0	157520087950770	0	648505685690504	0	0	0	0	256585561674928	0	0	0	474222148317381	0	292261224663056	0	0	0	0	731144328072096	0	0	0	0	209674130964899	581499878899957	959261754040458	144936967014084	116882170354960	0	0	0	0	0	0	0	0	234624538410577	0	0	0	0
'CKPneuMB31.chro .NMSa'	114698872785002	150973229958221	257936380751006	0	0	185856925136489	0	273383579019298	0	0	143454551046773	164207410580117	564090536287253	0	0	239589301020286	0	0	693198670304551	0	0	301921776362584	0	0	0	316377444185511	0	0	161891600825680	0	0	251347714008364	619989681123321	966436521534124	955512070461873	0	140634598029812	0	0	0	0	0	0	0	0	0	0	0	0
'CKPneuMB32.chro .NMSa'	882213112958908	112385772357809	106484108250632	152188238119560	0	155314606253097	0	0	0	0	576983102324512	0	0	0	0	246423024706518	0	0	735700576798621	0	0	0	468130460168531	0	306805648914236	311104494000323	0	0	0	0	0	102486456122146	793833528336348	935587138928516	0	0	0	0	0	0	118399648977615	0	0	0	0	0	0	0	0
'CKPneuMB33.chro .NMSa'	128142767471896	419445750970197	157691414550512	155603309179428	0	260655627785482	134787265923179	0	0	0	122261788934974	119788115397964	261802445992281	0	0	240855147977276	0	0	635090175205485	0	0	398536949410173	369565092759882	0	0	0	0	306314518458077	173807956472372	0	0	109950863841318	661945334289093	984132449413411	146337324715193	0	165154121449969	0	0	0	0	0	0	0	0	0	0	0	0
'CKPneuMB34.chro .NMSa'	792723774557944	113796167139509	235451319321651	148164710809794	0	275359872181969	0	0	0	0	368473034858206	0	140122798600173	202216217458056	0	245536665781134	0	0	712110877207739	314907191418671	162889422487529	187580485110088	125203450785731	0	0	299471297685471	0	0	0	166298255454760	0	108062357748047	661945334289093	112108784054136	0	0	175257501030050	114928211472373	0	0	0	0	203631616985021	0	0	0	0	0	0
'CKPneuMB35.chro .NMSa'	122972699446827	0	381984067419815	135769617661324	0	215970695763625	170903390544442	0	0	0	0	938273611141200	555877956966572	0	0	224506039314785	0	0	683081320537968	0	0	678152721290514	0	0	0	0	0	675038799275048	113772834517808	0	0	123792755043141	650999008546520	930426993310923	496663140670587	0	152020491973198	0	0	0	0	0	0	0	215700630895744	0	0	0	0
'CKPneuMB36.chro .NMSa'	933960693242181	0	146812134903387	133419747379148	0	257580583914330	0	0	0	0	162562465736605	0	537870481552775	0	0	0	0	0	706942535998446	0	0	283309031024435	0	374767780325636	0	325446281801307	0	0	0	0	0	116773001390127	701008745221400	0	881417429373970	0	0	0	0	0	102019210629765	0	0	0	0	0	0	0	0
'CKPneuMB37.chro .NMSa'	240593511158351	330318432027494	106484108250632	160092706979001	0	272603056722171	315137242569810	0	906086091751559	108091243417144	522379427069442	0	0	0	0	254962738619877	0	0	746956667484100	455835465970061	0	282673325598493	0	0	0	842916761181935	0	309558605552578	154473588164122	0	0	109950863841318	661945334289093	959261754040458	146622828569536	0	167749105204197	0	0	0	119627255747074	0	134533333022797	0	197214099815145	0	0	0	0
'CKPneuMB38.chro .NMSa'	101935593292716	0	176784770802714	155704143947143	0	222117428818740	0	0	0	0	688337501849866	0	869924935279903	0	0	225225211208679	0	0	716801184395381	449934480845376	0	345572888542720	0	0	0	305036970550863	0	755791245051325	0	166298255454760	0	120202581500569	734733479390734	935587138928516	427371912286942	0	184220161263115	0	0	0	0	0	0	0	215224040155559	0	0	0	0
'CKPneuMB39.chro .NMSa'	703400631686890	225486432824040	153554464740258	155704143947143	0	170419534487279	214914671334847	0	0	0	0	987533873840794	490952069918331	267356661173279	0	235235976650854	0	0	704424905053335	0	0	355871307850770	408741076710481	0	0	0	0	738102451914769	169155162725674	0	0	120942250641764	633970164507361	964660565340664	0	149191943176884	0	146337324715193	0	0	404135216614404	0	0	0	207809959779337	0	0	0	0
'CKPneuMB40.chro .NMSa'	118381167674745	729031860209408	0	152760196289035	0	0	163066552202811	245196308210660	0	0	0	143175249665324	528796931893122	150343009339092	0	223504125842801	0	0	677348318575322	0	0	655905702216470	0	0	0	746687979224478	0	0	160737845023095	0	0	245840181184917	653616990887065	935781639357126	143614046558858	0	0	0	0	0	133840082374897	0	0	0	0	0	0	0	0
'CKPneuMB41.chro .NMSa'	860073665088831	0	172512353634645	153303240499475	0	275359872181969	0	0	0	0	534994858398941	0	0	108091243417144	0	233836024530674	0	0	741736574254205	0	0	0	457117192429415	0	0	0	0	311104494000323	0	175217573524366	0	120004200366492	724420256682722	929769015876437	0	0	0	0	0	0	957457852977274	0	0	0	0	0	0	0	0
'CKPneuMB42.chro .NMSa'	860073665088831	376696317399945	120020394610775	154923770420106	0	214468981206164	208241424264435	0	0	0	0	655877099694691	124589011705649	0	0	254962738619877	0	0	726157441481578	0	0	370587233066755	369565092759882	0	124321068284109	0	0	185322032059678	880289945766813	0	0	121713070549455	689902211816424	950997130112908	126471822420460	160360434521539	0	0	0	0	0	0	0	0	0	0	0	0	0
'CKPneuMB43.chro .NMSa'	108882034147702	328816148657110	151317338820547	160928529791688	0	216489963602045	0	0	0	0	741706872632129	468656150852266	136095952390745	0	0	0	0	0	671488370384529	0	240615394695766	264444446835531	0	211054605475123	0	314487255370775	0	0	0	158857424535713	0	170848258148956	213543816806935	117470790521686	0	144503078943753	0	139926512550721	0	0	226948578887142	0	0	0	0	0	0	0	0
'CKPneuMB44.chro .NMSa'	193059195540900	671872533717653	0	160092706979001	149697049730050	269400160634279	212347694180493	0	0	718857577367720	603514965884280	0	0	0	0	241604187761763	0	0	722942070464043	435158684534106	0	279298465040571	0	0	0	313662231219355	0	0	0	195999369781257	0	116004679371755	634151684835322	939780195760624	148175498583329	119213768456644	0	0	0	0	113985511556014	0	206527276836154	0	227465566247674	0	0	0	0
'CKPneuMB45.chro .NMSa'	0	207460339443865	0	149598118754450	0	266057594867573	432906784285481	0	147215111366233	599547875392006	0	0	0	0	0	0	0	0	0	0	0	0	0	0	0	312908562241951	704844215968559	0	0	0	0	0	645874875364352	0	209754417131881	0	0	173882299184143	0	0	147418771970667	0	0	0	0	0	0	0	0
'CKPneuMB46.chro .NMSa'	119945113373852	0	542546685285990	0	0	266151637962452	0	0	161092801014959	0	0	643778637902599	0	0	0	265356236385662	0	0	730596533509117	0	0	398536949410173	0	377706637759968	293120094510215	321337729853770	0	0	0	172863781702324	0	110194648072349	826253317544054	0	643788320714349	172066794131350	0	0	0	0	0	0	204589495233919	0	190033796343310	0	0	0	0
'CKPneuMB47.chro .NMSa'	901114411205830	679497823009865	0	156474095523285	155340221605418	287746315620366	143924110496479	0	0	673626245963579	0	530392345830505	0	0	0	241604187761763	0	0	708895506190204	0	0	0	0	0	334092710665131	0	285205581036509	309559103616878	183941601638007	0	0	121713070549455	672839653959233	949250574156271	147832147810981	476737056167566	945184182562157	0	0	0	0	0	0	0	0	0	0	0	0
'CKPneuMB48.chro .NMSa'	886225881667548	0	156890546708598	152188238119560	0	220401924917173	208258653626819	0	0	849544357989542	0	725656521518156	351083274468489	0	0	237441899150750	0	0	650158360856618	0	0	0	512746839676355	0	253016226695574	747969475945351	0	0	159801626975629	0	0	354781497432422	633616301940015	959261754040458	147667675735694	0	0	0	0	0	124124856572874	0	0	0	183184986791487	0	0	0	0
'CKPneuMB49.chro .NMSa'	119123296297433	264920757376149	458087838461637	158009759119685	154604037651191	270756720243792	240016142208917	0	0	0	511699660475366	635788730606490	0	0	0	223043236343503	0	0	667361588015906	0	0	0	0	0	232253003880386	0	0	0	176713502591104	0	0	107080739111139	643663399120014	943892717198220	0	130536526511241	0	149092500117244	0	0	135127323391784	0	0	0	194390798820969	0	0	0	0
'CKPneuMB50.chro .NMSa'	874835364548686	110985780736248	909695521810563	150808971270321	0	278350678245804	276245441757595	0	487243489457820	119180012917631	100079059698963	0	519224302727596	0	0	0	0	0	705743760972470	0	474939585250277	0	0	0	0	101331558169024	0	0	0	144753244334876	0	115777272549555	672839653959233	206077931997248	102763116453219	0	957457852977274	0	0	0	0	0	0	0	0	0	0	0	0
'CKPneuMB51.chro .NMSa'	111290484098647	421136212828880	147755758416115	165563427667522	0	264471224130161	406036473989586	0	0	100842535434329	0	323243412032832	344715063357580	0	0	240101443385269	0	0	542829791341618	473751891821399	0	0	0	0	133477926439611	506816411424986	0	0	166858457158045	0	0	0	664865561195248	940499182622840	148328361226858	0	134714040123359	0	0	125234211853035	0	0	0	0	227775728858754	0	0	0	0
'CKPneuMB52.chro .NMSa'	119191532060509	0	156946951091102	151217358609007	0	154737132503508	128047482108067	0	0	0	0	123843050059241	260920790400472	412875124381691	0	241731285469345	0	0	696414041322086	0	0	0	0	0	0	0	0	314071645071661	154473588164122	0	0	106813751809369	643663399120014	949250574156271	0	0	0	149448354320762	0	0	144925751574308	0	0	0	213498651940999	0	0	0	0
'CKPneuMB53.chro .NMSa'	874835364548686	109581576068843	312124266052462	156474095523285	139535435723111	150888276137530	215970695763625	0	0	599677564450089	863566891367472	667958475390412	129929568043429	0	0	243810110261659	0	0	720546619827536	0	0	0	410112811039830	0	170836850384156	115121846475060	0	0	153176909253533	0	0	124093661194616	672839653959233	949250574156271	146992161943546	131814246390665	169784051045774	0	0	0	0	0	0	0	224161129090765	0	0	0	0
'CKPneuMB54.chro .NMSa'	796218547259902	586046922570452	0	168049680468762	0	269919980714419	224142633123151	255322893297282	0	769047348096902	704277387517647	141653499569246	556942599184798	0	0	247925769083012	0	0	0	0	0	0	0	0	288785423924174	753311086558385	0	0	174899954079752	0	0	246077544898941	633970164507361	954162617850596	147272875187911	124124856572874	0	0	0	0	0	0	0	0	0	0	0	0	0
'CKPneuMB55.chro .NMSa'	175361808436665	155015667536204	584423501988410	160928529791688	0	189221616921479	235955016930055	0	0	0	0	674860742135099	124589011705649	0	0	229912794511077	0	0	691135174839218	0	0	0	0	0	422652316910967	742116661503368	492815175389708	0	161098305886219	0	0	105371868928176	595870310851992	963329625476537	0	0	138125326438712	143035529979103	0	0	0	0	0	196196122261031	0	0	0	0	0
'CKPneuMB56.chro .NMSa'	893675613946167	341374494211317	155290511102844	155704143947143	0	269004546385816	202704854279883	0	0	0	565964770247825	351763233643093	322032681139070	0	0	235235976650854	420467551597685	0	605266276998902	0	0	0	0	0	121854183406102	0	0	310602185078213	164810322573342	0	0	0	633616301940015	959261754040458	0	153054121892348	154631584866642	0	0	0	0	0	0	0	185965504537204	0	0	0	0
'CKPneuMH01.chro .NMSa'	813068987632913	326384708451252	666922897587560	166699150663415	148764139748771	312153467338778	177573350918402	0	0	0	0	0	377581624459694	136100486266210	119758296877767	0	803748024699726	0	0	154151206607058	0	0	391946513552278	379906591747332	180868377225885	761609060695545	586958787419740	0	171614318684311	364997328706397	0	0	700814823740965	945598318812702	150288216847118	158097852603945	0	230427351904186	0	901195661482792	906507507695371	0	663446518106114	0	235790891906656	0	0	232143478489545	222408184867946
'CKPneuMH02.chro .NMSa'	497540395583827	151938602000678	662003894129845	153905067077661	0	248874742677161	686868119296569	290135687587167	0	139554612334778	0	0	365073773730695	130485885194718	0	0	0	0	565634751678481	0	0	346285032146866	374012854298146	0	909829116519241	759279685347998	0	0	191332500305002	0	0	108062357748047	575261421057458	0	132581402064168	172382022930302	0	0	213365376884548	202818097921111	642083915927672	260284888645504	145340769736522	222356678249216	0	0	0	0	0
'CKPneuMH03.chro .NMSa'	0	221409984548229	460823370762183	145773370289822	0	0	438621301703555	0	117399307893440	0	368992271537346	0	267329459068748	0	512053252125240	0	121299594706723	0	219633265605143	515482311734489	0	0	0	0	0	742662279867710	602538164454547	0	182860690736750	0	0	0	746506440036913	977144931745357	108208538556764	0	147011157153606	0	0	127967839554371	0	0	100904819844371	0	253331346910412	0	0	0	0
'CKPneuMH04.chro .NMSa'	954734316014881	326384708451252	458087838461637	156474095523285	0	270332454637149	436124881169453	0	142551777229417	0	0	280991009156005	404676123243898	0	903298512612966	0	103976828272092	0	0	413965596786603	0	0	0	0	172746516672961	536763946759851	0	0	155729185581866	0	0	0	736024011983961	959261754040458	150002712992775	0	129767211001543	180538457581058	0	106195665778000	946173442025315	0	0	0	272361785095880	0	0	0	0
'CKPneuMH05.chro .NMSa'	110323120959467	327512267930836	360815237308224	159230287689922	0	297248170153976	174655254817056	261469626352397	629747283248568	0	0	172320799563125	138586694767131	796128187996691	698931672267197	0	0	0	0	510299292638688	0	225677047574666	0	0	0	754931396140643	0	163579132107147	0	0	0	0	605641132158283	939780195760624	145217521113246	0	186542356173574	0	207990449015595	177599499771392	0	0	697915706610108	0	258174381897104	0	0	0	0
'CKPneuMH06.chro .NMSa'	532735327620908	218861913788858	352191044417427	160092706979001	123308132921456	720617533029587	208810250763142	245787105071340	101389804898153	0	0	284770255556017	118786331780989	770889200932838	0	0	0	0	0	414764404202670	0	344220221577989	0	0	0	763112082373481	0	311335121151823	176816611616086	0	0	0	504405500653949	957373150744143	147500627135433	0	139245645500419	0	143538134417358	545255765700494	974949154031483	0	0	0	242132877746583	0	0	0	0
'CKPneuMH07.chro .NMSa'	873609693498107	282873935623332	319823781813881	158004212627096	0	269284410380226	221697316745671	840608611712090	0	312553372073777	0	388248173203281	107360779415512	0	0	0	105664736233856	0	0	421800337640180	133841311399443	0	396725701584028	0	508811878509528	513016235917873	0	0	161098305886219	0	0	0	721009239665161	840263237759714	150002712992775	0	147877374253084	0	215724395603711	852361057291267	111259215324251	0	687129100457290	0	150123028406946	0	0	0	0
'CKPneuMH08.chro .NMSa'	588600218161795	167551544640967	586320309635382	160126093951280	382143967958501	258368166026193	221655899963289	224065737165599	113351195931257	284623644976635	163686257842444	183374616582990	155602123315598	0	666552808886497	0	0	0	0	389735267557804	0	0	0	0	236195474658598	752426775774617	0	0	165494855665734	0	0	710696083625234	664929182311307	822531931095879	150577010940122	0	135580257222837	0	143538134417358	100272949452209	0	0	0	0	244075990260558	0	0	0	0
'CKPneuMH09.chro .NMSa'	588600218161795	174627933048866	100471002226075	157223839100058	156890546708598	269958382191503	442804888654369	0	122261788934974	303418757293495	0	282586423093388	0	0	107478789467406	0	905796482257923	0	0	489568181711740	0	0	0	0	901839530989687	764250051385346	0	0	158438025483319	0	0	0	709104528808170	970607753419890	150002712992775	0	147877374253084	0	142308422714333	505932542285048	481289304541755	0	0	0	253096381011307	0	0	0	0
'CKPneuMH10.chro .NMSa'	213812844296465	203379195064825	578324857845417	157223839100058	102206555183645	271615095840730	210120295056393	224613849352841	798366545832911	0	0	0	349038311633965	0	778229484651681	0	0	0	0	507219604661082	0	172595426588750	0	0	0	776109410512988	0	0	0	0	0	0	600589349416185	953318445592350	654411322933383	179570261311135	0	203728145481799	0	138310156152229	740579020521207	0	168834236592770	0	238157006199090	0	0	0	0
'CKPneuMH11.chro .NMSa'	212537923942829	305269135838344	415439391319489	157223839100058	0	0	206406935254635	246752276605071	906086091751559	229029834017674	424505949698572	0	269570642769929	0	0	0	0	0	432357568117136	0	0	292261224663056	0	0	0	520398964359512	681706857862608	0	163255202317991	0	0	117238350512068	599111742586453	958230489286675	148524910839357	0	107899152429492	0	0	259409299454054	0	212694263417631	0	0	236577675737217	0	0	0	0
'CKPneuMH12.chro .NMSa'	129635371906116	0	153104577228518	152188238119560	0	567860037452965	229953575631920	288995345706096	656184375394431	0	0	0	0	0	0	0	0	0	736756614326606	508501331120437	0	154068304183974	0	0	0	775282809000607	0	0	0	0	0	0	274593452103576	0	823279563104495	177446339601942	0	0	203342020006917	711612432531746	0	0	0	0	219695960353500	0	0	0	0
'CKPneuMH13.chro .NMSa'	873609693498107	319823781813881	713807785861133	158004212627096	0	268718964689137	237998509466162	0	0	0	0	0	596628447819873	117639859134845	0	0	847853120490243	0	0	701477991352966	0	0	435180702595830	0	144009481333414	755521725489243	0	0	163255202317991	0	0	0	721009239665161	964660565340664	150002712992775	0	158097852603945	0	230427351904186	110023463180076	863765369831900	0	706137058476307	0	113360470941537	0	0	367625574654084	0
'CKPneuMH14.chro .NMSa'	649140924026988	829311890336771	705514666957765	161668227663441	153052237813525	302768450867234	489856046073576	289566274244258	879648999605695	0	0	365073773730695	309786968404404	160041316260755	0	0	0	0	0	445539542842142	0	325675032686688	0	0	0	763429667921929	0	0	0	169375780697039	0	0	585688525084717	945598318812702	146337324715193	172800388923975	0	198920490469273	0	903701431846054	0	0	780073095753402	0	260542903503068	0	0	0	0
'CKPneuMH15.chro .NMSa'	532735327620908	145150167388405	989545586585005	155858366740839	174565197252041	115652634710631	133724872931380	208866814794593	0	0	0	0	503579754001668	0	0	0	0	0	425820171331411	371446377563581	0	310728918820855	0	0	355981607984582	759279685347998	173551026338194	239567954286149	112099387045891	180281072747863	0	111285667002928	0	988200320849489	141377845022767	177418451841455	0	208158518776364	0	895537946562798	887864248071077	0	124837144738219	0	229332496651733	0	0	0	235533196896118
'CKPneuMH16.chro .NMSa'	497540395583827	416265180386353	584423501988410	160092706979001	156791191000613	273281894395574	107305031634793	282630676527565	0	0	0	496649989450547	147442396253324	0	698931672267197	0	703639455812660	0	338226976903361	371446377563581	0	311527050118887	208340082801915	0	301056533166479	681754112355824	0	313557434824534	130883463316209	158276659193433	0	0	104872063604866	963481496517601	146337324715193	155570538480811	0	210384658841472	0	167276744141690	782167760528407	0	691064849128049	0	251393475002294	0	0	0	714283422828303
'CKPneuTSA01.chro.NMSa'	830360991126661	589270630941260	106714468660904	155603309179428	0	222842640089014	320667393272991	241012721259846	0	0	0	0	428533701988359	142991757169185	695038149218543	0	0	0	0	607844503653467	0	0	131161424980329	0	135300852507079	176517493856349	116494814453866	319619839889455	0	979863689484352	0	123280672365430	665808377107395	0	147587975253346	172549485959324	0	0	0	0	156025830956385	298525832401107	809177406930409	213148389654685	0	0	0	0	0
'CKPneuTSA02.chro.NMSa'	303131465875357	174939288800204	0	637478377731182	0	299250050216587	339412119319299	268740430697993	0	294730118572194	623069613156065	0	129570348382896	0	268370571391032	219279025733234	112896079833217	395741946824299	127963278256333	0	0	0	0	0	117826661031781	674977990077358	524516970128511	172268258826306	123600394540443	105048806404166	0	124241347552347	703657155237431	941922199756927	148328361226858	0	182121706715383	242881862269008	0	829232734330333	541153026120862	244259087477378	662501015842777	0	221432830618662	0	0	0	192932207233224
'CKPneuTSA03.chro.NMSa'	0	641156835917715	758498912098995	0	0	0	225319510988057	204267746022464	0	135254745739317	0	687262546337287	257123060599051	0	0	230233130875854	775338110720064	0	741060224515406	0	0	0	0	0	0	794252922516384	929041195599535	325227588820884	0	218841335064552	0	834043159233622	491052150161882	956279257338386	151443228039601	181173733763234	0	0	0	0	132381976975972	0	0	0	225832616344780	0	0	0	0
'CKPneuTSA04.chro.NMSa'	901114411205830	204569544943150	0	160309827799638	0	288048379897154	241054401214914	232874598026583	0	364635219990649	611042345959006	0	0	0	0	0	120978153514171	250971355560435	429358261984893	502613941098632	0	0	0	0	284910793474760	757514578424338	864179759621465	337564946137287	120630842483584	971304211565224	0	354916254632741	698321952807391	946881404887169	151687967924172	179512636739579	0	235605330077321	0	903366104575374	773543389432618	137726307265932	274480932909183	0	228082256216397	0	0	116814559700064	315818819288818
'CKPneuTSA05.chro.NMSa'	878762440123554	993307606038812	0	154505090680083	0	275043771894013	284468931569760	0	0	0	0	421783443179316	276826367297644	490633898188418	0	208230346155960	123130845497109	430120027344743	0	0	0	0	0	623850299542390	290030400371622	738443149835975	873869406374131	972615214887965	140606201353110	0	0	0	629140302854171	956279257338386	739776904420940	180753658387207	0	239617713320149	0	544882471412060	789867719311708	218453684050200	583786860930993	0	225832616344780	0	0	168352963914232	173549235370179
'CKPneuTSA06.chro.NMSa'	111069465113867	932289295445029	603739474147947	156047928360111	156944655643505	292628551032424	620439494139241	130380173598698	0	0	0	452065499153539	274019670198685	110233332407446	0	180913421974140	133119571774429	287194940788991	842466236101663	0	0	126118587840556	0	0	184552953827640	328813406488961	294358922108415	305966987798591	118225348454376	102810268416894	0	513291508275998	774633605053634	948564081890200	151735635709875	0	179493036155541	239488613133934	0	224727905171435	603887279441238	826545120858767	763583890156499	0	141922459370770	0	0	424140681402005	0
'CKPneuTSA07.chro.NMSa'	121493794981632	174939288800204	440593909581616	158783460660657	102206555183645	303137207510907	300023267483129	228797436303656	0	0	302832187335543	404794203161466	354965737630865	638095971496374	0	195789079694639	109202503531154	664112518215331	959928898640359	0	0	0	0	0	105042045149929	735119621022682	575826156045167	327752173307823	121064702009497	113923384787357	0	450560794831504	0	956770114137649	150868930092254	182541782091410	0	217593390891261	227346414347161	163876182758886	0	159109301785086	495637526711743	0	219491700343089	0	136225862455790	0	290717871409787
'CKPneuTSA08.chro.NMSa'	128151768523395	235171932516428	0	800838754879523	0	284376276781322	231104157575884	234011256160200	0	0	0	461830106799963	593261350115848	168085516355829	0	186389314875502	0	763781949932387	844868807595765	0	0	0	0	0	173586754171207	742670180051965	111374077252164	540461227983138	668329545027708	430831362405615	0	630306231765224	658582932129177	943892717198220	129582662534072	179072960779514	0	258185354352686	243186736862595	134492286714349	603887279441238	714283422828303	590279281148920	211314395080528	0	0	0	0	0
'CKPneuTSA09.chro.NMSa'	674400656002875	125749254223057	692768344977647	155704143947143	168704158043311	235452881959177	259294296301502	168822601378517	0	0	0	707082293456438	184391982715877	432334344058331	438309422794746	198080597227781	303985052883782	186127472630674	682860150789240	0	0	0	0	0	158008536585881	551589828550395	588534454587606	323910449406312	101655740133247	432450163604472	0	603698713593367	328578955183400	948564081890200	150305589424424	0	153723983377721	213683506836851	266445254891267	0	681779602523936	334777731735464	600464997385782	0	893150961322890	0	0	174831858197472	537077336058451
'CKPneuTSA10.chro.NMSa'	770498622607388	666922897587560	108623146825218	158009759119685	156953052268608	336606191884756	349107521194375	0	0	0	0	579473811552117	249061331245423	176851919979168	0	189452235525278	120978153514171	656265566188124	126681551796978	0	0	0	0	0	159169854982206	741368578448347	387148226295844	306058087758956	112891196005843	121684540830470	0	519870940757326	0	956279257338386	151289005468281	157585238126548	231684202606590	190673875140492	0	304944901727653	401069181520127	478003221325661	236342785747980	0	223617087479132	0	0	174421905722083	124709165537117
'CKPneuTSA11.chro.NMSa'	807315408804501	105510847343695	0	0	0	572498345468406	221697316745671	483504013361695	0	0	0	307806419026500	407927714440667	183895091971165	511747756371501	0	185180630704131	0	0	0	0	0	0	162991171107863	196806070826538	522555961705037	542876414409149	303213696258306	0	103638648218350	0	748340883806719	384760811040706	939235688237804	149477853413146	179099149449148	0	220284025667109	227346414347161	165121621744083	574337176273395	100870731935382	880214635286905	167415415371271	0	0	0	0	0
'CKPneuTSA12.chro.NMSa'	0	554014969266991	123182785062922	0	0	962562048758856	237777404646296	221739785551760	0	0	0	407841149529629	617173057501249	0	0	203678567132816	121299594706723	0	128969414938487	0	0	0	0	0	187238525774853	150242129237315	328172270223502	571505801626605	0	0	0	132022511162603	0	960950622030367	150715454199287	0	118399648977615	0	0	0	0	0	0	0	226141125940825	0	259846479255721	0	0
'CKPneuTSA13.chro.NMSa'	647535741146002	322107146454803	0	156474095523285	155340221605418	105883573009500	214914671334847	0	0	0	597689775269191	0	153243730490278	0	0	196555886943378	122757671133377	251916638026623	0	0	0	0	0	861968179712261	213509404280665	738443149835975	933917399994775	883361428984236	0	102810268416894	0	126454089609297	0	956279257338386	151289005468281	179072960779514	0	0	243186736862595	165928487174164	182791884136262	389929000866814	0	0	227277845576038	0	0	777431292074738	669404921273860
'CKPneuTSA14.chro.NMSa'	114040732510084	371297181031950	0	357892706297199	164470672325571	307878355427505	987466119950773	536713305657182	0	0	274446363236359	323243412032832	0	396954229270525	451228352965029	486765160019530	104755782095324	292007607925574	764449982496675	0	0	0	133841311399443	0	422609133728613	185771546110831	804999003073968	187151653753346	0	164821661015295	0	726800086881049	368115902675260	939235688237804	151140875714609	0	902364833953049	250278728755923	0	218453684050200	789867719311708	159109301785086	468675416407090	0	269233728598891	0	0	0	0
'CKPneuTSA15.chro.NMSa'	125922271906996	619345965966456	0	148726824304878	0	210266982795200	284468931569760	433067744955645	0	0	0	700801545277058	257608635348988	455852400894490	0	158635125534040	130738395137130	902934702477310	530826236871179	0	0	0	0	0	157805858476784	555816858766385	492815175389708	291741801110769	0	289795127020556	0	119652728040871	586132878258305	943892717198220	150002712992775	179230678690183	0	0	250399275298452	0	445645807937734	108062900259250	0	0	219491700343089	0	0	0	0
'CKPneuTSA16.chro.NMSa'	185673009085956	554014969266991	114633996872715	157240622980629	0	131490998226737	255101133308398	228797436303656	0	0	0	247093715928108	997620485938895	162438615891195	0	179395075268979	156431111419938	252866353389621	553683610293055	0	0	0	0	0	105042045149929	337080445714367	548210081631996	187151653753346	121064702009497	102541860263373	0	0	464438804500320	948564081890200	149719926424108	0	177831939131885	0	243186736862595	0	214187497091503	219912485284447	478003221325661	0	791687231870516	0	0	775299173973831	538682984002896
'CKPneuTSA17.chro.NMSa'	0	932289295445029	723102896919936	0	0	0	244282469596209	232874598026583	0	0	280991009156005	315103352175803	103640486558710	0	0	199591818933296	143823896286314	0	108860012965578	0	0	0	0	0	158910244789389	931865524470301	563231792758096	120771108138375	0	0	0	110809798431586	491052150161882	960535798519500	151443228039601	132381976975972	0	0	0	0	0	0	0	0	225832616344780	148912475443633	0	0	0
'CKPneuTSA18.chro.NMSa'	482660592648140	125749254223057	0	163050177379933	0	182278469852796	217880682681217	229388233164336	0	143274342348770	336636705556057	0	0	0	0	0	0	635635575332026	0	180345649971664	0	0	219633265605143	0	398869033501545	760520150160024	457668541143645	337067132723254	0	266593804589459	0	933517224283490	221364184663166	943892717198220	149552151779048	0	178629257327613	0	212694263417631	105844570283841	585967158416682	210677690558271	116297628158907	0	226141125940825	0	0	0	212343509988950
'CKPneuTSA19.chro.NMSa'	359441129278512	264920757376149	439319453379667	160349237272966	164763250411319	538390725684014	132017852568087	266359599404365	0	330289730221555	597159003550034	0	0	0	0	0	102508022782963	429174744878556	422363438002287	359032125180837	0	0	214360214111879	0	138724568915628	748744969638766	923773075653275	333119812775422	0	148293822764614	0	125449465209439	0	943892717198220	150440945315027	182969766868637	0	227896337245492	0	287462158491810	382911554617358	135723578292565	519023250204264	0	221432830618662	0	0	192932207233224	119841501764333
'CKPneuTSA20.chro.NMSa'	295745279420413	277439302451962	0	155145276798001	164647052964497	646616476721234	110557596664829	489473518364999	0	0	0	444560073708153	503952798671962	182159637170744	0	188911475169125	134656693524281	657071107058800	917037197048492	0	0	0	0	0	206632040282001	728087362699339	208232279834996	330040784097355	447409933674924	163996682908537	102074618167156	787913215053820	609136264003615	956279257338386	152530027115909	180880685067755	0	247845445355422	0	190838293063538	817483110298369	792806069336854	331440230101298	0	228082256216397	0	210507543177975	0	139867237942297
'CKPneuTSA21.chro.NMSa'	108417533836403	829311890336771	465479689561763	163050177379933	152677938924230	276656893871976	116897755441803	588604436534072	0	791421660629436	0	597159003550034	0	0	318732682142337	194637591409070	120978153514171	626320220182667	0	636322954969048	0	0	0	0	112583543539042	618507501532758	524659774435922	351121358666055	210026748895185	0	606174639610888	140195702491629	343149343441203	952123207559012	144556317481508	193317867122967	0	260974153158631	0	246907521108595	643504982064151	0	736037588408965	0	250765837945191	0	0	0	514019395734717
'CKPneuTSA22.chro.NMSa'	128853620278629	248364869017449	0	157240622980629	0	259559110004662	300023267483129	226410739064122	0	0	0	0	480687382581060	119186225150760	0	188691405933625	120978153514171	654359957205893	128969414938487	0	0	0	0	0	117826661031781	750097679061349	554774707442411	299396128557360	0	684230827834121	0	817767697877382	619159603741234	660106594941600	150440945315027	179921020932767	0	247845445355422	0	165928487174164	701465708507452	778447971925069	0	0	223617087479132	0	0	0	0
'CKPneuTSA23.chro.NMSa'	128119334843729	117857564450662	0	151986494748063	156953052268608	273973817864224	277160534171681	782318718977539	0	154468252825161	0	332715135487279	0	608707519136162	0	305634116311823	136140039227634	656267940249964	0	0	0	0	334448035030948	0	794872394812353	746418714976312	537225268670950	324252109634943	143891836748551	0	0	603698713593367	353358995314201	965207163211480	150166233032178	0	182121706715383	247845445355422	0	192022062130254	0	0	159109301785086	0	229221894423098	0	0	115041569188861	239701171755658
'CKPneuTSA24.chro.NMSa'	102628897263485	388557866553414	0	168858615989844	486287086651780	327795960474088	221697316745671	148290626638164	0	0	465948836324373	0	639127377869739	112311336559514	0	150475294134803	0	137118062160118	136314207199522	0	0	0	120178021156554	0	157805858476784	737557270629351	127500992684481	288627036019146	121064702009497	310541777960657	0	534271899522704	504331760162068	960535798519500	150440945315027	160158751880012	219273986130307	0	244056222488356	0	594972644148083	304944901727653	188095936401954	0	225832616344780	0	192932207233224	0	203871384759549
'CKPneuTSA25.chro.NMSa'	915938555629719	125003351556687	0	175586844296698	164846743033103	271788355366610	895762021083517	130977742491258	0	248839325242729	356943901111228	791890404336919	544413191467130	714166938404230	112621706389104	0	931255869494683	554987817899058	377706637759968	0	0	0	293120094510215	0	122716898886558	742555498308380	577907101285109	184351876586456	0	200629027153066	0	126889273356617	0	960535798519500	150158158746360	0	179230678690183	128268653299714	0	0	182791884136262	215142601942391	0	0	221432830618662	0	0	415340392101171	0
'CKPneuTSA26.chro.NMSa'	0	131506118114497	0	0	0	207836457759398	302499158423792	530917135012771	0	369942937182225	404676123243898	0	459565228945105	0	0	161656216615694	768883539156034	0	0	0	0	0	0	101680287633942	256388470134060	388598274592266	804999003073968	190121205810204	0	0	0	201141929164377	619159603741234	960535798519500	802033913926477	0	182121706715383	0	0	0	117263957298748	0	296977331625354	0	231677631302157	0	115971756148319	0	182778283552536
'CKPneuTSA27.chro.NMSa'	993083048458910	692768344977647	591768769759644	152760196289035	169846570558665	424772976987589	432140061782999	0	0	865631750577514	204133066747951	0	272367879176034	0	0	148972549758309	116363880309058	649171314285357	0	620021387626898	0	0	0	0	448111812303877	742017165798038	0	332139902362244	0	571505801626605	0	851670416428390	0	960535798519500	150725664800451	180753658387207	0	224159830029795	0	939928781967941	697989104095830	0	796780442651008	0	223617087479132	0	0	174421905722083	249718775679922
'CKPneuTSA28.chro.NMSa'	114040732510084	708673682407726	156944655643505	161083529340610	0	165248156777973	0	0	0	0	0	297342762427060	670540054692634	752963658473531	436622239631907	0	0	322902790954049	0	0	0	0	130345813104469	0	117826661031781	333040436704951	333073744738000	328066253257490	787512824196749	100090432918879	0	0	108062357748047	943892717198220	149185445742872	890310179700168	918496670977378	242881862269008	0	224727905171435	202818097921111	108792785882936	958506740678190	0	238157006199090	0	0	0	0
'CKPneuTSA29.chro.NMSa'	111371766118811	403404546569382	182510174978567	151217358609007	0	190038857477621	0	280249845233937	0	148543977844169	0	494494831572478	0	242101910952644	0	0	0	285299942959805	211178158226166	105401108798671	0	0	104468607934512	0	218806385957811	147573809655743	852921195945128	307728706828272	233019720590690	110217256424133	0	117736088171255	647537352333594	0	149774450215765	0	158953286454724	220147220834292	0	259843827469875	502405560819898	358297869961087	880214635286905	209143829400101	0	0	0	0	0
'CKPneuTSA30.chro.NMSa'	116993648264780	295039182529506	0	0	0	244087202227458	0	456873039402197	0	289422401380618	597689775269191	440184731112900	512528766231431	0	0	0	0	760735111237631	666252179876441	545549767297121	0	0	161115248711161	0	660694386575888	641535553176185	575826156045167	338840963496213	102343122747879	215048822452103	0	817239475021606	616986746878827	0	148896651649868	182121706715383	0	235468525244504	0	144451913069624	0	517629981569693	102345773008859	212805871768800	0	0	0	0	0
'CKPneuTSA31.chro.NMSa'	0	889238567316248	0	0	0	0	139765186962585	181327579232266	0	142143962736713	320163209611386	0	195909630806805	0	112320982590325	244652660073607	963067397868616	0	363353586755437	120891164482676	859109669120447	0	243173790084133	0	837285031912041	767375478186658	420049726386315	304630829895262	127515332354689	476202887751923	0	165249323719494	731491667718114	950997130112908	148454680870966	0	150292111992514	0	0	656102881671990	633720109449048	0	121305553885800	0	114419330685448	876342157825996	250354264894508	0	0
'CKPneuTSA32.chro.NMSa'	620755074284117	324999580063601	531946972472966	153738563222739	982383988453394	157908076415140	429007266336887	0	0	394606754104063	406569889394441	0	103049765845364	0	0	202618315412822	736803217217822	255750169217630	445242069417374	122094909679442	0	0	0	0	172147055884767	750407703572125	943716504126548	0	167003916863797	595385511713729	0	0	866293201886455	257856717663869	119749154173399	0	178686145328557	217593390891261	0	492118723120431	435089766898943	0	881999127816297	0	774027236029845	249718814434296	0	439608414068993	186296048814798
'CKPneuTSA33.chro.NMSa'	676619964825004	324999580063601	672746887114948	160309827799638	154604037651191	267297012369939	477330501861439	0	0	439300877533613	0	157858126016421	217345704922954	0	451228352965029	177092984210857	101549505646412	432025636326973	453160317778339	848116826135197	0	240603178616936	0	0	290061666531987	757518934869977	174436941396953	0	162635233979337	648207044207781	0	0	705446444701481	0	151966686448080	0	177831939131885	254572630805981	0	405380932585875	793912730869979	0	135723578292565	0	474228490294796	117101909300684	0	354742740944519	0
'CKPneuTSA34.chro.NMSa'	497540395583827	174382563696961	505115259312905	0	156909652823733	886603018841858	466259643957038	0	0	408141028105428	0	750611044379619	453812544163746	0	0	804409776379012	0	774270915365717	618616319792637	197166760813992	0	0	249136365765617	0	731992465476406	756687498863930	221580748789196	0	698735392048810	415489123679822	0	920950435692146	895876133546456	943892717198220	151275088129328	0	178244818926729	254572630805981	0	812133375669570	993118944029202	0	142742675903221	0	774027236029845	194631826698067	0	241383036551027	439608414068993
'CKPneuTSA35.chro.NMSa'	632151744638765	278855456998691	147755758416115	161861627637304	0	268345056626863	154065610819050	0	0	233238001948404	0	0	337915412449269	159538308309631	814614889870952	238583096680109	847853120490243	609583732460232	313594134157128	124959431596434	0	182738026922737	375003275008585	0	731992465476406	755861683772691	847557200768148	0	807018334603737	547424113563203	0	0	719816876653516	939824845762141	151834360752398	0	176064261785596	247845445355422	0	954371478728237	0	0	592383525065930	0	226446815269021	194631826698067	0	550869877362287	439608414068993
'CKPneuTSA36.chro.NMSa'	902471207788894	275709073978624	616314510112713	151604998397709	0	279031874190946	237777404646296	336835018863380	0	0	0	538935123771000	112334301833238	143184136643636	0	0	0	622486688991660	865011380063554	0	0	0	109695863644522	0	136810655371077	743381313399619	988275765826257	222740670931657	130932792192208	954239378484241	0	116077840241633	323807085765983	0	789170989171421	184613464616177	0	235347978701975	0	164957321699463	0	255634382916518	117463853181242	0	211314395080528	0	0	0	0
'CKPneuTSA37.chro.NMSa'	240593511158351	515877150350242	546876877437894	155145276798001	100647291551072	267990135478774	265671730547245	0	0	0	0	0	195909630806805	0	0	0	109202503531154	296602907248849	504239259198302	125850420758237	0	208187746529109	0	0	453280479495904	762673314708592	322629715085339	0	522040543279191	165669433908330	0	0	685156170443385	0	152645951388845	0	179641988358716	255679893127964	0	714461591611430	981359293057255	0	159109301785086	0	504366933577293	0	0	370675952105379	0
'CKPneuTSA38.chro.NMSa'	829424471435844	179866298155875	443845292933712	157556608842605	155955368187926	270639578136645	310547297075206	0	0	434305059985483	0	123744830659884	846537917446514	0	423828686634048	202121154237215	876405070484895	432025636326973	302615480502925	220239645691469	0	0	0	0	180868377225885	750407703572125	0	0	763331505759142	0	0	0	705446444701481	939824845762141	151275088129328	0	176064261785596	243404792576708	0	159734524898997	0	0	188095936401954	0	225832616344780	116814559700064	0	289431909254969	0
'CKPneuTSA39.chro.NMSa'	532735327620908	146412458948547	155373173790247	154505090680083	0	271921860777030	469538034002457	0	474250048682278	544413191467130	542450709529771	403213265830455	862748342044327	0	570805093617438	246423024706518	106266097811453	612434623908649	338226976903361	143317759990956	0	0	299657468789232	221890618208609	466291502358568	759362151587530	255903465530900	0	230733935136464	0	0	0	717080673377425	583944031557585	151522938634847	0	179099149449148	254404561045211	0	681734642825847	915305498125191	0	0	0	774027236029845	0	0	249718814434296	358297869961087
'CKPneuTSA40.chro.NMSa'	0	172206097023647	260478144180736	0	0	269426806246429	811897984034675	0	0	147215111366233	218142913587257	426635381341005	639127377869739	0	0	198838114341288	113957594903682	0	748774836752957	356618214919773	0	221356351213505	0	0	0	337874153784244	779767420329782	0	162635233979337	0	0	372940575726721	711276304727247	948564081890200	152101455214602	0	177418451841455	0	0	127924024285029	131030773057345	0	0	0	474228490294796	976614208300850	0	168352963914232	0
'CKPneuTSA41.chro.NMSa'	213812844296465	131506118114497	153052237813525	153538294585729	0	270756720243792	480764817355853	0	0	517005217776973	157327570286260	279179530467974	794427622863989	0	108174984953274	159395955125693	102508022782963	557855393201172	560117595111970	328586821612281	0	181356892470669	0	0	545610054351007	390927649939813	0	0	179594778620198	0	0	0	737352552492549	937741691864210	151935942755439	0	180054193656733	258233723070994	0	109193960800599	0	0	180814958589360	0	591330399595480	0	0	170000478504777	739888398307060
'CKPneuTSA42.chro.NMSa'	884238293923112	982602430169382	102038505599715	154505090680083	549084454913865	234671635736946	468283159782765	0	0	453630468414588	113330638881663	304427601272926	179654143340324	0	0	167883369884752	0	257679020526205	539377895246955	654357415854857	0	173407331173650	0	0	506468167659168	396000867015489	545235280104777	0	693657604947957	622527716008687	163729663407915	0	717080673377425	929535659616761	150696571549573	0	181293564862599	240328032325977	0	867980199631298	927208490019374	0	730603288338984	0	219262264938234	0	0	210507543177975	615098903559151
'CKPneuTSA44.chro.NMSa'	862874476256594	209054932259380	587259005212881	264709279252191	166053416682019	327795960474088	235715796743313	198627233576283	0	0	0	274886947810567	924014923160084	169673125897586	0	180155904860632	130240101260540	647238806230687	539377895246955	528533961896332	0	272956660212044	255632183077365	0	221725168463966	752077134178360	247795126849149	322748063856458	109768659069498	989811726646755	0	118319798419682	637599934248787	941922199756927	151820741970237	277174157857002	775482808768416	253548786700386	0	173548055325469	0	0	747471760388739	210219207153898	0	0	0	318542374014926	0
'CKPneuTSA45.chro.NMSa'	0	919083962758490	0	0	0	0	280481245128222	622471479326400	0	0	319172783602296	302832187335543	380365091939407	0	0	621541406525473	406761138606731	0	223166833590627	0	0	0	0	0	168757894286400	145540955774124	814798107205741	164664479582240	101655740133247	532467508652297	0	116145000861626	584519991512013	940892669566116	152530027115909	0	105265696662542	0	0	550285078968953	114518610882936	0	0	0	653279409020926	0	0	585941078973399	0
'CKPneuTSA46.chro.NMSa'	860073665088831	327512267930836	659525816610686	155704143947143	0	135848371309753	792789069340371	266359599404365	0	0	0	556412043454637	791334470998534	718926567516593	206727601779466	0	112896079833217	662217520386146	748774836752957	122207899397981	0	0	930116879401425	0	142621700908911	759176834309670	318052033611899	122695871303625	500253869384825	978967951308179	0	110644182113100	167593219332603	947963607306333	150002712992775	184613464616177	0	239063191997819	0	708331226780011	820569442275434	275978313738193	736188575678347	0	213421566473225	0	0	158003279498735	182075039466917
'CKPneuTSA47.chro.NMSa'	703400631686890	221409984548229	845872922206165	154505090680083	158487493323533	273141942108491	238605078772896	104286335622680	0	0	0	332099632028081	284704490132106	455852400894490	0	422182698132119	118005349177593	658193488396901	110471827931076	286868749393059	0	0	559387198925264	0	343447850110027	439885569450976	609639504160254	336805574275682	430815333313663	780629072760181	148293822764614	121438450537627	370894671153234	951622228377971	151407254679807	0	180880685067755	254267756212394	0	873615266399976	888827397159368	0	132984256143359	0	924304137004128	0	0	245621817807209	511172935064828
'CKPneuTSA48.chro.NMSa'	647535741146002	327512267930836	157722188407664	793147393488964	0	147473453190282	0	277378954721379	0	0	241131333115582	184999002741902	103674413443430	103682689183731	789620520173694	0	0	663820146106397	0	165290601209047	543726836561186	0	290802997145986	0	142621700908911	750407703572125	953582973045081	546181505452148	759340761897089	127515332354689	0	105851442132352	701143455293538	939824845762141	149774450215765	180436144115471	0	0	231592824381824	187958265895358	0	107625376653971	340975188886538	0	211314395080528	0	0	0	0
'CKPneuTSA49.chro.NMSa'	915938555629719	235171932516428	440593909581616	152760196289035	152677938924230	324429971780751	541930428077690	245061500402348	0	0	0	360062440192440	173183825570620	432334344058331	159395955125693	0	0	666996334043340	890903593960786	409019769612439	0	0	296107302795372	0	130736632168949	129556086473745	599519267548651	319221835686161	103217683099357	164549470629492	0	113634704900560	594940961767658	388142258590550	155068582479507	184968484156408	0	253548786700386	0	637481471813773	961671875281059	133502307729682	253799450467412	138001332245138	0	0	0	0	0
'CKPneuTSA50.chro.NMSa'	396385411742114	281249631711803	335638757374149	120111130280258	124927274642345	0	433616912439741	0	0	328441349807346	0	0	168919388779261	0	0	221059144751489	102508022782963	666030378154447	406245288347304	530826236871179	0	208187746529109	0	0	232693053340343	329340125195354	537225268670950	0	159297487632581	726541254700716	0	0	705446444701481	965207163211480	150862157190701	0	178657749865356	240328032325977	0	829232734330333	102010675835822	0	210251225058431	0	211313380941681	838257941181975	0	0	0
'CKPneuTSA51.chro.NMSa'	926907491471276	481021080468786	0	150450831151663	0	0	481889488424897	0	284081845042838	418745893902828	890510339257540	0	0	0	0	413119113654946	112175307867731	663162802852333	211178158226166	534786463165878	0	225123518243122	0	0	413193913500419	322722851544084	912551697020306	0	121220233182626	684973018364484	175991523780144	0	731491667718114	836195366323635	150288216847118	0	171467561444713	226800359136549	0	183531856016482	0	0	119607840883730	0	220377719359151	0	0	0	0
'CKPneuTSA52.chro.NMSa'	588600218161795	648629247252462	0	152760196289035	153019032902107	271247888965752	479362398977993	0	154118045651095	942497812616733	0	247093715928108	162365512439183	0	0	187160717992136	117226395354361	254784213328736	0	201626900353320	0	0	357728920513959	0	147983459717356	327752173307823	881335497885043	0	763331505759142	731864293965644	830616150529659	0	684977662600260	960535798519500	150446946276543	0	182121706715383	243345903482528	0	909579400941740	984504133616780	0	241383036551027	0	219695960353500	0	0	0	0
'CKPneuTSA53.chro.NMSa'	822992714353665	704091213874618	0	141343333896630	0	273141942108491	398377451972453	0	142812300800569	317426591856905	0	319172783602296	917325059342613	0	0	139783874971212	123946321181003	139032367792501	0	209476341560226	0	0	467580641930600	0	332455183898198	337425686214309	328172270223502	0	164821661015295	622527716008687	0	0	674518960789909	940892669566116	150283640610946	0	181706495801225	255679893127964	0	915988696444675	725681385186129	0	752530769918152	0	474228490294796	781737696624646	0	0	0
'CKPneuTSA54.chro.NMSa'	0	372058851590506	0	0	0	0	474530283746539	0	177150073332333	316477411262519	182843844863832	217998138291387	0	0	0	187160717992136	764503373787591	0	209476341560226	519951366136159	0	0	445242069417374	0	0	758169797318751	300937967651273	187151653753346	425473555794316	0	0	137328234070844	656983284950876	965207163211480	149318172878925	0	0	0	184175232293925	561646512483052	693775759112056	100856523967262	296440100207644	0	853048759868066	789446293502931	0	0	0
'CKPneuTSA55.chro.NMSa'	611587578375031	704091213874618	451695535135734	0	0	279160411114337	863533105665965	0	0	375248494483832	319460270357187	0	0	145901293282334	313373094114879	0	0	0	0	578182581261840	0	919790001145013	0	0	284829079961062	798571792157949	898912721846385	178771809359285	850405061605668	626631505356093	0	124484499434131	631590174830795	942700896994451	151966686448080	104063892889073	780222576039692	235347978701975	0	114364067470958	779832188224010	0	123934026781436	0	217511703493030	0	0	0	0
'CKPneuTSA56.chro.NMSa'	687275889999658	955247107163921	0	159561558957351	0	270639578136645	859665878009325	0	827992779208847	257189584973923	105165992123704	206013122907117	0	0	557522696173849	202907164016183	985368573534937	618697310809894	201626900353320	534786463165878	0	0	218352527555127	0	269033605967844	749774879320046	0	0	167032707449508	0	0	0	836581955403979	949250574156271	810315332454321	0	0	0	247132982739087	115111444523902	176064261785596	0	260610313211535	0	973480962552346	781737696624646	0	0	0
'CKpneuMH17.chro .NMSa'	647797803733588	677197754329913	401225365621273	0	269668829457790	107467541638947	152564477083120	284956628141404	0	0	0	0	216976934675112	164994555238407	0	0	833257858694933	100382844754959	0	665803557857137	0	471375668795434	102802014945781	0	0	528492338744918	0	316440956222009	0	212358168831773	0	136887920907397	214033619456376	963329625476537	149477853413146	172859126641963	0	0	0	0	152020491973198	0	871395448673998	0	220377719359151	0	161999563780662	0	0
'CKpneuMH18.chro .NMSa'	826430651599089	904370301198303	366202778151564	158316199954405	148757349078329	282436237681604	583194270274356	333942232748762	0	733550774333816	0	675951072660233	155598494551637	0	720351323865011	232975715160853	112736506099076	586665208526116	0	395183094923063	0	321987942291641	0	0	551361949576451	789079774201718	0	310064170741301	0	155647650596284	0	114499207160428	0	970469014185655	146622828569536	145350060129951	0	189671999161805	0	177599499771392	825129994750702	0	773309176826532	0	243608268872902	0	0	972307803750942	260610313211535
'CKpneuMH19.chro .NMSa'	725050723706319	715383306545573	330318432027494	160092706979001	114723915213366	260655627785482	221655899963289	208322248151049	265474774376115	140122798600173	629633082962369	0	0	0	670116277156079	0	955875678929670	0	0	393693586106410	138833924737921	307049549062754	102324819370645	0	0	754472706262615	0	0	171614318684311	0	0	0	647574902337058	970607753419890	148400438233991	155983418275655	0	181318389820306	0	131229486056737	931426134269543	0	718518313286169	0	253331346910412	0	0	279147113319932	0
'CKpneuMH20.chro .NMSa'	931838189568608	305269135838344	417739459999442	155704143947143	160023972357019	113828639108454	395491471242845	173465749699823	0	0	0	241131333115582	165887953586197	0	0	833153763868011	0	0	794317426253224	323190670997275	0	416453650977235	0	0	528821021101163	764250051385346	0	321730344846719	168160743341950	0	0	132850652663786	656357303417304	894627838158410	148611147795525	167288740193672	0	221898303253738	0	815564414269949	836310783304896	0	172694068848015	0	224670161751165	235533196896118	0	0	118188815928119
'CKpneuMH21.chro .NMSa'	854635194765713	628661227219679	297625663505753	160928529791688	152252758171352	265826391886581	230433195860309	205691685309144	132495715194147	385372052297024	0	0	280446912115433	0	0	0	109202503531154	639499676848587	0	427666882491256	0	203146156319049	0	0	0	742662279867710	0	304351078406653	155403849193352	0	0	0	648894921064704	988200320849489	148400438233991	0	149765152866211	0	189671999161805	111288502171032	946663666068348	0	0	0	244642209984976	0	0	0	0
'CKpneuMH22.chro .NMSa'	497540395583827	100406060332385	340270327821452	156720786029918	159346899441915	256805601955630	508690054907179	254032885056139	0	0	0	0	530392345830505	136345782377670	683081320537968	216190924896144	833476068065500	0	0	419476559995770	0	930116879401425	238709728045305	0	340133729721719	752859832880343	0	102486917889227	165922205354678	0	0	0	634151684835322	977144931745357	148114934379648	159985631217071	0	0	210384658841472	194895075163625	518627438932768	232650927928921	687129100457290	0	265205238403636	0	0	0	687217990375928
'CKpneuMH23.chro .NMSa'	406942229987652	101189413618987	904370301198303	159230287689922	160209318730995	270674801269222	205784141665891	227532210063642	0	0	0	0	522438769218131	0	771468294090994	236714902271386	0	0	233178157437242	0	0	379924204072024	317577497596246	0	704984089232918	752051635463625	0	0	183950443932675	0	0	0	663800735912046	964650891133576	0	0	113735145335321	0	0	0	0	0	0	0	245557033989664	0	0	0	0
'CKpneuMH24.chro .NMSa'	635756980054098	892023584091337	142578418049166	163329433239356	0	222726015999396	151281735717739	0	0	0	0	497209435754264	141352650212683	0	0	0	108525137290981	0	647102369963136	445539542842142	0	105613205054140	0	129760821397122	327864478067751	525426167569579	911997209638437	0	155246436037387	0	0	110575437945007	684332473199037	981212803181436	149552151779048	144936572839520	0	211406706676558	0	248894959877743	0	0	227372139520957	0	232014442208450	0	0	507430824336371	0
'CKpneuMH25.chro .NMSa'	456694771431103	240707313517967	386328987802793	160092706979001	111951544939261	271506744635669	121949157510880	230378309575146	0	0	0	529861574111347	132475814142782	407927714440667	791664605998234	231033230482474	575275107527372	0	411620789750562	188250138209351	124960158107565	366085174595274	141863787923343	0	238580599308083	527336853816334	0	0	167032707449508	0	0	0	647574902337058	970469014185655	148896651649868	149268939450334	0	211406706676558	0	938500180785092	959767260299799	0	843615108183387	0	232681425896603	0	0	387056699793827	615098903559151
'CKpneuMH26.chro .NMSa'	725050723706319	510803662769018	123182785062922	154767486366741	0	271687622393568	217768742668969	220553944599610	0	0	541090281649070	842531657012590	147796650847128	0	0	214531953583799	905796482257923	0	551435370097632	0	0	375328979380578	340039557913300	0	0	770412483991403	0	316440956222009	164551881228580	0	0	406330716679624	673850045146084	974675624855969	150002712992775	0	165897174996422	0	0	241674452379446	129648349274636	187137151858943	769537172650705	0	249025216767177	0	476045877662313	0	0
'CKpneuMH27.chro .NMSa'	620193276209306	814568867362521	327627517084254	157223839100058	715926064518127	258368166026193	214007452350713	227007401870708	879648999605695	125596227251872	0	365614673609497	130485885194718	0	636711047299604	0	376127607649469	0	0	361052662082566	0	291836982576957	0	0	0	674545048754185	0	309068956165428	158438025483319	0	0	0	605641132158283	970607753419890	148611147795525	0	159489417801195	0	181318389820306	123456476994904	863765369831900	244178400124880	745854590299528	0	247501082836724	0	0	0	0
'CKpneuMH28.chro .NMSa'	497540395583827	139159089475791	452152052838870	159305109209646	105369238435654	258368166026193	202564033441122	0	0	0	0	0	584333246840964	609893515003200	0	212614939667124	0	0	782741914523496	122094909679442	386745737464574	279298465040571	411620789750562	0	383331102651943	745044047332978	0	0	165807478646324	0	0	0	721009239665161	836195366323635	150726449169370	0	135142024900585	219766643251929	0	158183304750276	746207112419258	0	477647822369177	0	276427161817085	0	0	0	0
'CKpneuMH29.chro .NMSa'	532735327620908	986863958780748	574554862400603	162549059712319	183869691934375	248874742677161	206406935254635	231000301344653	114083155696572	145617105063495	0	365614673609497	236592623147305	0	772156018905588	0	0	0	0	413310957763826	0	334883250572719	0	0	0	759906108292902	0	0	170504685678520	0	0	125926541968625	620546947005625	107306122676849	130059766245733	179093157599474	808530442814285	198635391162596	0	103591201406391	123456476994904	0	848157823160840	0	248624516326042	0	0	0	0
'CKpneuMH30.chro .NMSa'	939941833426251	282873935623332	125482853742875	769978867883732	173077372406206	277668328650791	230433195860309	163442936052346	0	0	0	589863131565611	112334301833238	0	0	698829572528832	883555264737247	0	179196690986200	323190670997275	0	250271292899093	0	0	209458244400601	763423449872965	186287741142618	323220664958117	147184189758822	307613268387447	0	128021763645168	665275207071488	173771083226344	148047807127696	176181932754314	0	224327899790564	0	776806370643094	101455812384016	0	811959079662514	0	220249506856520	379799131445992	0	0	177514584920529
'CKpneuMH31.chro .NMSa'	708338509598781	327512267930836	679497823009865	154124225241109	0	232230920565105	206406935254635	232214366448920	649768161060190	120101920788551	695700978627412	0	0	0	620110500637338	0	104950737712849	0	403674962641897	595886829588226	0	311991636499673	0	0	0	763778978058280	801778770357738	0	169332431744727	0	0	124812568823550	656357303417304	968728436776743	106351060278492	174824890579730	113985511556014	0	203728145481799	719864199168322	0	0	0	0	224670161751165	0	0	0	0
'CKpneuMH32.chro .NMSa'	497540395583827	275709073978624	632033148168763	157556608842605	155015667536204	268718964689137	465767552623749	0	142570726776201	0	339852157953920	0	224530507711090	0	351508272441625	0	883695239914880	0	0	461032776086308	0	264522668729302	0	0	0	451303951908255	0	0	148442439926418	0	0	0	721009239665161	995453231179032	148328361226858	167288740193672	0	180538457581058	0	103591201406391	808530442814285	0	0	0	242701079709403	0	0	0	0
'CKpneuMH33.chro .NMSa'	826430651599089	882831117924101	281249631711803	159230287689922	120632385907148	826816801651183	186981969165282	265052240373154	0	118886119955072	0	378690501409743	297820017554207	0	0	0	565135870094952	0	702955131423487	753724802884175	0	329677706988078	0	0	250689333899464	195110143128665	0	104522455724122	162687266956434	0	0	0	648894921064704	988200320849489	0	155983418275655	0	188649951326719	0	980557163483753	876635270729180	0	773309176826532	0	255254074576463	0	0	0	111794642587747
'CKpneuMH34.chro .NMSa'	867276275751813	168870986236101	999384801648488	160928529791688	158511076629228	161265191201248	206406935254635	246190885145178	0	128644866202921	0	564377861400953	490952069918331	0	677348318575322	228316665733943	898016952469836	0	0	437497660332233	0	264878080133836	804188250990895	0	125701032380349	845560911075242	0	307927210001309	169332431744727	0	0	0	633616301940015	970469014185655	146911622662540	119627255747074	0	213978987114845	0	244915293692346	757814200829747	0	827898345338514	0	288785405264048	0	0	0	0
'CKpneuMH35.chro .NMSa'	497540395583827	166819093767481	281249631711803	157556608842605	625831845787567	268718964689137	134787265923179	224065737165599	0	893203358994419	0	143817086765562	407841149529629	132920370002306	0	0	0	0	0	169971517330890	665807796599657	293669296475827	218352527555127	0	753953536876767	766233611942677	0	300441773000648	170635962289562	0	0	0	633616301940015	754573571125606	190284852614534	155570538480811	0	0	200643475513590	860621921615046	113505735274867	0	749100589683578	0	257674933290758	0	0	0	221717692425166
'CKpneuMH36.chro .NMSa'	315260789225340	203379195064825	327627517084254	154923770420106	124927274642345	316645616953730	131025935464137	278503957042649	0	0	0	0	555877956966572	103666635571801	761366485273574	0	0	0	660162051317916	0	0	147583218382397	0	0	540444143792860	757514578424338	0	0	137429673055361	169410733486378	0	0	241801264345096	964650891133576	138787774207923	155983418275655	0	0	214702347768625	348146639628600	110111087611448	0	158183304750276	0	259005239755610	0	0	0	184206040633688
'CKpneuMH37.chro .NMSa'	532735327620908	0	452152052838870	151604998397709	104481844446163	119464333755393	236891819111433	324345476789327	0	0	0	103431067600961	495559658925414	0	0	0	0	0	474336539164757	0	0	464680572933148	0	311659263337070	509709977250774	653081435539410	0	0	173248309565371	0	0	120223167628484	576027928163153	899991003737753	140223109353340	141250578042940	0	0	196022186139752	0	103611533348799	357841093586629	102960277524445	327594653153437	181395782334270	0	0	0	0
'CKpneuMH38.chro .NMSa'	813068987632913	132405605368907	988388602581097	119311585101262	157690091887594	279933853398057	489856046073576	284956628141404	899669877417318	0	0	0	366530464087725	118518934344521	685253996780499	0	0	0	0	485166490713948	0	159630768766669	0	0	279497163434187	634540735857226	0	0	0	161098305886219	0	0	560355606210116	956944318192134	146337324715193	155157051190381	0	205736229832794	0	121913099790716	481289304541755	224727905171435	233634150175995	0	226993924302481	0	0	512746020443254	0
'CKpneuMH39.chro .NMSa'	652284914986511	175663225954527	465894593399214	160805808374361	110124450298049	229031839557156	111504380041642	264486466491701	0	119618079720388	0	378131055106026	272529788462548	482421950858289	0	0	623530818500176	0	0	393693586106410	0	164949308791886	0	0	277929825313949	756874042468942	0	243388782146661	114564909545283	0	0	0	521324800351789	904930627560215	0	119627255747074	0	204237803786963	0	547908635403636	665957580170909	0	694309726143214	0	238211750620951	0	0	156025830956385	270242140093763
'CKpneuMH40.chro .NMSa'	553405286124715	538469186113831	143764169196581	149731885386242	0	0	116969459484240	216965401740265	0	833363823239403	0	163684246637995	141653499569246	0	668131000207523	207717907452585	941263477744420	0	389116618509281	385510065168598	0	302654665494403	0	0	0	748439779621656	133181788251828	0	161417256302423	0	0	0	633616301940015	977144931745357	127308839453740	152589594038462	0	0	0	0	357841093586629	0	0	0	217261411629318	0	0	0	0
'CKpneuMH41.chro .NMSa'	347259566486946	526309429424719	386328987802793	158316199954405	111064150949771	119464333755393	244727121994083	331025484274243	0	0	0	131789026375133	487794445353919	337566897990146	0	0	0	0	790299876561032	0	0	0	248425005526405	0	810481787231778	662400090784113	0	0	0	169332431744727	0	987557730215101	274392885995973	950385633076089	147878901780710	127160832687951	0	0	193663167420589	0	110727701225805	917055293704287	776880930174189	0	206665551665126	0	0	547605468047800	0
'CKpneuMH42.chro .NMSa'	847623517326089	114920601698495	989516162060681	159305109209646	159310556271401	273281894395574	133724872931380	229244796611362	0	0	0	0	274886947810567	129929568043429	0	0	0	0	782251639369469	328199122150273	0	0	0	0	222169097478241	806710185585320	0	0	143746101412616	0	0	0	455174595120622	946881404887169	731296302888404	184175232293925	0	235347978701975	0	903366104575374	662686697438509	192457898757443	137266733180379	0	223617087479132	0	0	116814559700064	296739111313691
'CKpneuMH43.chro .NMSa'	970267780360968	154767486366741	120348447501075	0	150353370375787	387502449546484	0	408831033408014	0	0	0	102863328518630	363478390647599	0	0	0	0	0	411620789750562	277822163934774	0	887485649021046	0	0	506527486571192	132217393709777	0	998231624955818	189755126910868	0	0	105474250853407	241801264345096	926732863299810	142544905529830	163782740668132	0	0	204956297593546	809694378423006	105752035806246	0	718518313286169	0	259005239755610	0	0	0	0
'CKpneuMH44.chro .NMSa'	821232741188060	225874208309669	999880662750947	160925639130277	914090940431467	170419534487279	171966679306917	291832811412329	116085243477734	0	629633082962369	0	0	0	0	0	116515932443286	417223439394238	0	432845117007875	0	313129772218806	0	0	0	759994164688789	0	0	0	114214377584529	0	115287349697023	553863410539535	950997130112908	148175498583329	0	161088369433630	0	181318389820306	118620063677446	887864248071077	0	0	0	231700754886851	0	0	607013386986459	0
'CKpneuMH45.chro .NMSa'	0	326384708451252	125482853742875	152467417686789	0	0	243612424065085	271066382311832	0	0	382855430682217	987208248383387	127846545203293	0	0	221266392761702	764594214752497	0	506768626477203	0	0	150725288032347	0	266962665263832	470871793132094	761346751672404	0	315783051667724	183128394271617	0	0	115508463206115	643663399120014	836195366323635	105377743150954	159985631217071	152890066905544	0	0	0	172653739538520	0	590390021252448	0	216493819998865	169288136726729	389035604451332	0	0
'CKpneuMH46.chro .NMSa'	456694771431103	111430957897573	893227205408546	158316199954405	0	193294152080172	187932653611378	332783148699486	0	0	0	0	229817761002179	0	0	0	0	0	381651083686643	311527050118887	0	0	0	0	469358932432062	734837142600112	0	0	185666046878746	0	0	0	788221373081699	979157558648463	142544905529830	134293964747332	0	0	212636418379582	210677690558271	101420984144508	0	773309176826532	0	222254633291244	0	0	213536355816583	308374076696103
'CKpneuMH47.chro .NMSa'	901088734296123	108488568701593	312299868050970	621975126699390	937583969038155	279933853398057	140178858630691	234031381485642	0	0	0	0	230414855319801	176851919979168	793604427065635	194231666799038	0	0	705738782204327	174455459693475	136776122100854	195837017097585	198318194886393	0	404042460899610	772068674001750	0	324067830131562	992419663661790	0	0	0	621498881496396	955047147063330	148689232326995	162956373582857	0	0	217988419199328	474359060488927	931986919809189	0	181865887101452	0	280607098696059	0	0	0	0
'CKpneuMH48.chro .NMSa'	731305165262689	994989517603041	202337697891968	159891720638845	138333928236012	149925510583179	107305031634793	181327579232266	0	0	0	842531657012590	225964744557579	0	742745288354141	0	0	0	267804197792689	0	0	0	419476559995770	0	246228969507385	678833589970886	0	0	171949073192743	0	0	0	576027928163153	964650891133576	142544905529830	140082662533699	0	0	197251897842776	872047592509835	974949154031483	0	162357257189344	0	249921941551020	0	0	0	309166061749464
'CKpneuMH49.chro .NMSa'	963011913654087	0	149636026526493	160092706979001	0	113828639108454	175064125954250	277856292716070	115438591635444	601121168239908	0	239984091766795	972903887030461	773180718465981	0	0	0	0	0	379816656225741	0	216843748976595	0	0	0	767488452563454	0	0	152663325834778	0	0	0	555748632555552	964650891133576	142248308727212	155983418275655	0	0	181318389820306	118620063677446	917697078078887	0	0	0	246029127587198	0	0	0	0
'CKpneuMH50.chro .NMSa'	986097897228510	578324857845417	102157716655936	154923770420106	0	241062280454852	489856046073576	277251011201394	687869980608673	161674377380869	0	182843844863832	322032681139070	0	762422522801560	0	0	0	0	499112373442583	0	243173790084133	0	0	0	452163500171532	0	0	0	0	0	0	643663399120014	929769015876437	890835738458608	172800388923975	0	0	186926966282403	115584725593262	782167760528407	0	0	0	235790891906656	0	0	0	0
'CKpneuMH51.chro .NMSa'	593276033486101	709414127056241	111430957897573	160092706979001	0	271329481600688	416462360625848	0	0	490084058513445	0	0	0	0	0	256425541591158	564825774737061	677348318575322	0	0	337257664498033	212404157574884	0	0	0	474614726182974	0	0	0	0	148442439926418	129820347413316	616697002242175	991385359742953	147204030332814	102411361252701	0	0	0	0	0	893791961756303	0	0	257473462021290	0	0	0	0
'CKpneuMH52.chro .NMSa'	925780422783682	210722049413828	775600268164210	152467417686789	699546802017950	305613622345644	151695027950405	421906930911553	0	0	0	0	253539929347668	528252834852550	0	0	0	0	768750634930802	0	0	0	187580485110088	0	862409548132216	761346751672404	0	0	165807478646324	0	0	0	863077524555167	939780195760624	147873479107689	174412685281713	0	0	216760267087581	811701020591761	917697078078887	780071766077122	515298765412769	215224040155559	0	0	0	0	0
'CKpneuMH53.chro .NMSa'	497540395583827	327512267930836	111430957897573	162549059712319	156070884629881	107892247085806	0	338551878851616	783779218878261	0	0	648505685690504	161674377380869	0	0	0	0	548251310766043	0	244228098507114	0	0	0	0	264522668729302	759946804810213	0	0	0	143712211529810	0	0	749015929432818	937901266671396	146663610102153	168940247321579	825129994750702	0	187312980442642	111288502171032	0	0	0	0	238211750620951	0	0	0	0
'CKpneuMH54.chro .NMSa'	735817550396797	326384708451252	679497823009865	154923770420106	0	229028024477212	230433195860309	176895351520451	143274342348770	0	127846545203293	0	0	0	0	0	0	0	464636913723708	469834897644188	0	0	0	0	198718145131545	743984037574375	0	0	155647650596284	0	0	0	555748632555552	100987949437164	148114934379648	122700746400095	149765152866211	0	0	0	0	0	210844965763307	0	239712019032288	0	0	0	0
'CKpneuMH55.chro .NMSa'	660711140352773	507100152306675	971106160434246	153001792237211	0	116275719853802	0	315501169001749	0	135298106564146	0	0	413405896100849	241937147960064	728332594548453	0	0	0	0	491768554161915	0	187289924991588	0	0	0	750702150721775	0	287137682152870	0	0	0	0	834748492206089	865961542509207	130228506238628	118800764336052	0	0	203084668631570	155897413117150	208178100228779	231824563232950	196487166959762	222254633291244	0	0	0	0	0
'CKpneuMH56.chro .NMSa'	406942229987652	290176408271717	338520837898490	160092706979001	104481844446163	611449067279570	866382786330742	345638506338402	0	0	0	0	270232452382445	130966879791491	0	0	0	0	481696634224234	639620497125214	0	355871307850770	158774809384431	0	702262479149433	598148156812459	0	0	169332431744727	0	0	0	241801264345096	970469014185655	0	150292111992514	0	147873479107689	211406706676558	763210088336226	857037063737705	255555089504807	663446518106114	0	247501082836724	0	0	0	115041569188861
'CPaeruBHI01.chro.NMSa'	612602871696507	879204756205651	100358246278117	157223839100058	0	272360695886260	125966181768602	266359599404365	0	146610100580049	0	0	981794584753870	0	674650504092750	209000651309699	0	0	682082151736338	0	0	0	344657445057154	240802909464414	771343513178155	757514578424338	426123521369735	177549451282338	176713502591104	0	0	128021763645168	621498881496396	959261754040458	770293203040153	167784953609548	0	0	211790755527568	852361057291267	685046150149966	455161394079207	256871775689153	0	251974646619925	0	0	0	466517504214744
'CPaeruBHI02.chro.NMSa'	760245655743399	497060788247149	999880662750947	169052046090103	0	272360695886260	235391651463574	258160200978771	0	0	0	400841983155219	148120017992145	316477411262519	688337290384427	0	0	0	519875951636358	0	286733678458626	0	549222234408824	246228969507385	436716005820392	761550860791402	899731003913580	270939033452624	178984393837274	597472590761967	0	111659734024281	678879944901186	945598318812702	963882240794674	161763240881527	0	210384658841472	0	138310156152229	740579020521207	0	590279281148920	0	247810132966862	0	0	0	0
'CPaeruBHI03.chro.NMSa'	0	882831117924101	123182785062922	155603309179428	0	0	244282469596209	219956375707049	0	0	456920304199420	0	915630865057067	0	0	247384509839791	101549505646412	0	560117595111970	0	0	0	447645835823327	0	294188749851699	764585152850513	842340928446768	319069583311593	110824426467202	0	0	131610122464212	693250376853221	840263237759714	105377743150954	125597405199041	0	0	0	0	0	0	0	0	939599726865191	135459407315939	125568343678873	0	0
'CPaeruBHI04.chro.NMSa'	708338509598781	866710428900103	100471002226075	160309827799638	0	270756720243792	174655254817056	279062732693919	826029703311918	593261350115848	351232677912933	0	0	181672408372934	0	221266392761702	0	0	0	394485410942507	0	0	127242101836138	0	473433755273166	764250051385346	701542463435922	0	187779177716999	0	0	129409564612049	648618441691801	958230489286675	708036193534616	168526760031149	0	204399258948717	0	984984470871872	101455812384016	0	119607840883730	0	232681425896603	192932207233224	0	247832226166448	590159083470346
'CPaeruBHI05.chro.NMSa'	676619964825004	107791728346928	996241492210942	174468589427523	0	191140576300012	213718825068308	219898087371433	0	229029834017674	122980724015494	362944304159534	0	329536874371583	0	222698312779155	116063190385187	0	0	557357725427339	0	0	0	238503770830049	105927665542623	158999137019272	0	0	752339422164303	0	0	0	607853042708335	970617029426841	105873956566831	176719268244359	0	217045366394259	0	165062584279292	863765369831900	0	674232772396582	0	230367942394653	415340392101171	0	407889688840131	146630708382954
'CPaeruBHI07.chro.NMSa'	0	139980263102331	204088418494782	159230287689922	0	0	151281735717739	216965401740265	121620167501550	120101920788551	0	181235105605035	490952069918331	0	0	232975715160853	0	0	267804197792689	485636494998061	0	0	0	0	198718145131545	697726716964956	0	0	155246436037387	0	0	539471773874536	719515215378306	981212803181436	147297700017433	0	150867891082770	0	178406797579249	137726307265932	0	193250856932840	158183304750276	0	222254633291244	233024006984204	0	298750039700854	0
'CPaeruBHI08.chro.NMSa'	0	256387103699401	184815934285967	169673101050804	0	0	127484912858324	0	0	372003448094926	125596227251872	737351059909274	131244548238658	0	0	251565882902038	524658327355844	0	209782855144400	442863004494905	0	0	0	0	219742400051166	735650322606551	0	304351078406653	158849690877441	0	0	663856196761252	648753563814520	970469014185655	148400438233991	0	149765152866211	0	0	115228471345251	0	0	614523672984845	0	240911217724474	135362586154119	0	328606550220063	0
'CPaeruBHI09.chro.NMSa'	612602871696507	217770542795589	100471002226075	157223839100058	0	179045521239672	298903087024837	277942565582757	0	0	0	0	214196201142757	130485885194718	0	0	0	0	675057139484449	0	0	297215840188403	0	139427242765268	470043813895857	774500900387625	0	0	153163202405264	0	0	0	560355606210116	935781639357126	147551593711819	167701550612541	0	211075355000988	0	338254089599694	0	0	212436374439136	0	219695960353500	0	0	0	0
'CPaeruBHI10.chro.NMSa'	128926985726891	190047383107885	717181458368086	160092706979001	0	0	508690054907179	165248156777973	0	140462103757753	0	282055651374231	111035042178044	0	0	680563689592857	0	0	565634751678481	0	431512462520838	0	0	0	237479507126924	788016228589709	0	0	155403849193352	0	0	113605743195478	555201236772969	968728436776743	147832147810981	167784953609548	0	0	0	117263957298748	0	0	145699401573279	0	224670161751165	0	0	415340392101171	0
'CPaeruBHI11.chro.NMSa'	0	168606813084899	999384801648488	167974526565179	0	217199028829280	111139720080841	258739667963606	0	116726864911158	0	324867798191744	202231805051166	113685706454310	0	120957687479822	0	0	313591438224759	442863004494905	0	0	0	173252479173467	510500854262403	762677302124509	756655916111835	0	164551881228580	0	0	107002011962773	645874875364352	115105767210417	148114934379648	162956373582857	0	0	209604726602224	851947428510772	107377459910112	0	228489236107130	0	215224040155559	0	0	310767136191677	0
'CPaeruBHI12.chro.NMSa'	0	233298064848477	999384801648488	160092706979001	0	0	265825404533838	326236615808751	0	0	688886932496198	165464489513674	0	0	667361588015906	0	0	0	711944396484112	0	0	428281252426341	0	0	309398760096157	760085860140231	937313237948906	310571127278038	178865270536826	0	0	965709536525363	633180971067061	929769015876437	976388746176199	155157051190381	0	0	0	0	114765766213250	134953009466672	150143494558316	179023966239542	0	0	0	0	0
'CPaeruBHI13.chro.NMSa'	672997368791490	203692297260580	996872113781254	171924899402700	0	157908076415140	220706052221401	245061500402348	0	121620167501550	0	340051695411168	125596227251872	341758615271009	0	233893631539598	0	0	0	427212597084857	0	0	0	0	254783895136004	839777179451179	0	307601425312727	152053428424744	0	0	110111044361609	602326570290140	963329625476537	986620471597993	0	162956373582857	924207929602911	162823583507166	165928487174164	357832827546852	0	470683058436970	0	254298409171241	0	0	203871384759549	439608414068993
'CPaeruBHI14.chro.NMSa'	178679527170342	218089345997553	999384801648488	167186848249564	0	0	182238520182285	267554589745843	0	0	0	0	199050989176865	0	683449202684813	0	0	0	558460382349521	0	0	0	0	123621769386818	152437399276486	776109410512988	0	0	171824507253447	0	0	109950863841318	607853042708335	970469014185655	811214756104782	145762939924794	0	0	202824637591737	560722283456528	611917289530956	116209320841971	658106558761551	0	218862078233983	0	0	0	156025830956385
'CPaeruBHI15.chro.NMSa'	0	184525898417724	363598663347743	156564706856929	0	0	162767415586494	298254085638590	138299614215176	0	336929245368245	0	0	132739748323980	0	261080322926148	0	0	0	449322376732198	0	340190657541726	0	0	0	759946804810213	0	300810638726565	145494025666499	0	0	723194422099451	707580196500105	111303196299415	110469702894119	0	163782740668132	0	209604726602224	673379909081542	113985511556014	0	505398535803813	0	229793980312886	249718814434296	0	213633138224030	0
'CPaeruBHI16.chro.NMSa'	612602871696507	157223839100058	879204756205651	0	0	272360695886260	124826105163657	271646372985465	0	501599168756023	0	781293428415445	111031429221190	123261984265642	683081320537968	234607630060605	0	0	386743344736706	609111905535544	0	100778243365968	0	0	224631889281545	761346751672404	745939806625260	0	100090432918879	465780259350975	0	120971912749295	652581302774198	968728436776743	908611835103159	167784953609548	0	0	213922415529377	895323291513561	104201158799828	0	228489236107130	0	251974646619925	0	0	780071766077122	714283422828303
'CPaeruBHI17.chro.NMSa'	0	854878819020664	625437659641733	157223839100058	0	0	141532305586628	239798656155579	0	629747283248568	360062440192440	240626566467821	119440344513324	0	0	666812144288388	941263477744420	0	513153281557054	349169379164673	0	352308612188293	0	0	0	749576405644813	466711367784993	313059621410501	579950790720291	227354726372161	0	779402303032686	647574902337058	981212803181436	149185445742872	165154121449969	0	0	0	0	0	0	0	0	229593583494154	198538065400235	326786971383107	0	0
'CPaeruBHI18.chro.NMSa'	670425449626646	218861913788858	999384801648488	166408749952870	0	218438446331646	189461439894709	306177649707097	0	931265406445263	0	197932631348737	161092801014959	233238001948404	0	243083113382295	0	0	338226976903361	282149532783497	0	372419242620042	0	0	114542797817284	759994164688789	0	299099232130502	185611941274114	0	0	0	576027928163153	988200320849489	150251553927426	162956373582857	0	0	202824637591737	898431718597552	110111087611448	0	205251610593973	0	233064058172346	0	0	229918845933701	204832848923196
'CPaeruBHI19.chro.NMSa'	708192300828570	879204756205651	100358246278117	0	0	272360695886260	575422525611298	271066382311832	0	586794831692949	0	374367157969159	368992271537346	295815908333544	680563689592857	0	0	0	593269764483558	0	0	182651135958954	107601065366734	0	982363449720754	761008597122939	872964120718762	0	191156451953250	562644131415949	0	124743375799925	609167318123603	959261754040458	146337324715193	172382022930302	0	0	213365376884548	165928487174164	518627438932768	0	209477927073986	0	209518001596349	0	0	0	450082492152151
'CPaeruBHI20.chro.NMSa'	670425449626646	330318432027494	999384801648488	163329433239356	0	147484439837056	171966679306917	279653182427351	0	0	0	377176315055312	152936702716646	212496579701358	0	227467813419765	0	0	496486193655088	0	0	224103934729584	335856118474708	0	206164381676379	756232509113665	315077232084681	315569065517970	180338346797953	0	0	122329165692391	643663399120014	974675624855969	908611835103159	163369860873288	0	0	217988419199328	247692825775058	110727701225805	0	228489236107130	0	248223481440777	0	0	0	234959819963019
'CPaeruBHI21.chro.NMSa'	0	174992999440181	142003318369680	170809008953345	0	0	197608580443709	241614230178713	953659908046279	0	323243412032832	0	0	357491943136765	0	236760322043543	0	0	0	567385020052634	0	0	0	242646563151105	0	355528406033204	880662660927432	286866699397645	145324657434847	0	0	195842739916142	380185188247010	106801797346515	837361023082134	177215481660236	0	0	178406797579249	384019442494332	603202404332471	290662690211661	816160521656383	0	251974646619925	0	0	133502307729682	0
'CPaeruBHI22.chro.NMSa'	0	133716510333912	994435165518396	172136484379657	0	0	228139665971159	232369567670629	142143962736713	0	284210809252300	0	0	372756620967525	0	254962738619877	0	0	0	502801099142549	0	0	0	0	155348064996013	897696366389069	688845945697679	295374114742762	149709627062903	0	0	114884495296857	442965340049425	803782414573412	955512070461873	0	780244954851150	0	182247039682663	100579263387883	210009229269224	0	0	0	266433538835237	0	0	0	0
'CPaeruBHI23.chro.NMSa'	0	161263958735896	136027333030799	162549059712319	0	0	292724227583258	145897074120297	979902624365414	0	352294005362251	0	0	334968540975036	0	223779042435420	0	0	0	585365292845880	0	0	0	0	142769303879700	475810496045140	903034671512389	0	0	0	0	120465258900041	454724140204956	965704985732517	576322411099668	180066474727012	0	0	208376574490478	106195665778000	891101646845260	0	0	0	254526250811564	0	0	0	0
'CPaeruBHI24.chro.NMSa'	0	267196791228186	156520734478709	157709712567021	0	0	228669852765573	229717945914818	141219864364875	0	102700095656610	475781043599176	0	183133343950732	0	244904678001358	0	0	489258979395296	453098657684192	0	0	0	0	127296965248809	746306742011991	0	0	159003482535355	0	0	0	616697002242175	945598318812702	147551593711819	0	173355340057840	0	186447627995792	978119731808959	891101646845260	286937306751463	0	252464495454802	215224040155559	0	0	0	0
'CPaeruBHI25.chro.NMSa'	0	234462560868651	995508957913950	166802331116849	0	0	211907697410475	219358954258132	141352650212683	0	0	0	450987315624902	214831648787555	0	0	0	0	0	565965081894549	0	0	0	0	0	761008597122939	0	298585021883375	175991523780144	0	0	695790268777892	674489041757451	970469014185655	149278236799888	0	149765152866211	0	184978126769389	101455812384016	0	0	0	0	234624538410577	0	0	0	0
'CPaeruBHI26.chro.NMSa'	0	104264295410597	821750594574124	156692779372363	0	0	482996710440860	0	0	0	0	169239318496076	128574781583587	0	0	289602392095979	0	0	351419777125312	0	0	0	0	0	744784780857488	764816571694106	264071678941646	321353319196203	180281072747863	0	0	0	732333943494909	979157558648463	146964069225597	0	988793865317336	0	0	0	133730756966432	267180912086279	0	0	230658883390050	189201156962108	176328063910614	0	0
'CPaeruBHI27.chro.NMSa'	672997368791490	203692297260580	998257242168905	167974526565179	0	271921860777030	273016596176045	265165986097448	0	629747283248568	0	0	322712640313675	223825027678851	0	209376878764930	0	0	588322627097294	0	0	0	0	753153867453771	212404157574884	757514578424338	0	0	127515332354689	0	0	130418149871232	621653663096920	940499182622840	623302921797263	0	162956373582857	0	204956297593546	942022236649578	111259215324251	0	200985229487108	0	230740295621030	0	0	0	138115000304950
'CPaeruBHI28.chro.NMSa'	0	161263958735896	992663242859824	172250987356585	0	0	445721637128888	0	143297053728119	0	303896829553769	0	0	376307753896671	0	232467421801604	0	0	0	710417622975979	0	0	0	0	0	451303951908255	892070983186310	181049969075961	141927674622472	0	0	663856196761252	105862069465098	963329625476537	147878901780710	0	168887691826107	0	194220206065418	123456476994904	891101646845260	0	0	0	251974646619925	0	0	239701171755658	0
'CPaeruBHI29.chro.NMSa'	0	204861997573248	992675177510641	165939911827769	0	0	201281086132048	250425267434005	0	0	284210809252300	0	0	398148932076209	0	0	0	0	0	517133814686679	0	264444446835531	0	0	0	322419540000965	923274672300836	0	0	0	0	115670748696093	634151684835322	0	145030403697943	0	168940247321579	0	193663167420589	202433230596234	0	0	0	0	212910556653610	0	0	0	0
'CPaeruBHI30.chro.NMSa'	0	153919518543171	116282043766222	164124580396759	0	0	249899523731450	214468981206164	119618079720388	0	283661378605968	0	0	398148932076209	0	232467421801604	0	0	0	0	724135506657525	0	0	0	0	327651003297981	904301455506110	0	157747885117611	0	0	984832694354208	634151684835322	974873570607955	644179597511589	177742440786538	0	204013244788477	0	984984470871872	101455812384016	0	0	0	222356678249216	273044848687596	0	239701171755658	0
'CPaeruBHI31.chro.NMSa'	0	454987175398583	539251588145681	0	0	0	206406935254635	236988750260414	994979782749187	0	388683317096725	136345782377670	274019670198685	0	0	0	0	0	0	498414689462026	0	0	0	0	0	205810222633012	913527977366125	234090067382577	174107940518574	0	0	127472546528711	600589349416185	0	147012196163089	174412685281713	0	0	0	0	100536282884579	0	0	0	235298543449139	0	0	0	0
'CPaeruBHI32.chro.NMSa'	761023615222822	225486432824040	999384801648488	167974526565179	0	410620396211104	232857570282722	223486270180764	118886119955072	0	183374616582990	0	0	484583858807422	0	243810110261659	0	0	0	432068573489048	0	294979115349615	0	0	0	638579373224168	0	295374114742762	881740772721866	0	0	0	595870310851992	949250574156271	104275004934395	0	161088369433630	200643475513590	0	103018408104910	0	0	0	0	238526440853979	0	0	0	365690531828240
'CPaeruBHI33.chro.NMSa'	856759253125096	284001495102916	715383306545573	160092706979001	0	269260490955466	235955016930055	219358954258132	0	0	284210809252300	0	391740263407933	0	0	0	0	0	335742395069546	0	0	388876397710646	0	0	0	736476924118931	0	0	151792860695026	0	0	130418149871232	616697002242175	0	134702201828086	119627255747074	0	0	0	103437262315873	0	0	191142756299348	0	250779109200579	0	0	0	0
'CPaeruBHI34.chro.NMSa'	0	203379195064825	181592366708021	125536597133118	164059064717488	0	221655899963289	225805460123476	460806397311956	0	197932631348737	0	379050470975775	0	0	264622360203436	0	0	0	413310957763826	0	311527050118887	0	0	0	752077134178360	0	0	161891600825680	0	0	114367844481102	567895141070260	964660565340664	147551593711819	0	159985631217071	205736229832794	0	903701431846054	0	0	0	0	246585322498950	0	0	0	0
'CPaeruBHI35.chro.NMSa'	254720083360147	282873935623332	135026768185864	169052046090103	0	0	244732312827075	215288441268579	144861025116377	0	231310491195586	0	428186891895622	0	0	252279093452444	0	0	0	445539542842142	0	335488254389475	0	0	0	801800837132596	0	0	147382252932025	0	0	0	595870310851992	105412334915650	146337324715193	0	113985511556014	0	0	0	0	0	210844965763307	0	246585322498950	0	0	0	0
'CPaeruBHI36.chro.NMSa'	822248249807051	362575413387818	168004552102795	140623707076595	0	0	235914929691398	0	138228202937488	454751212761769	0	0	170473558272365	0	0	0	0	0	0	0	336348102544162	495399289831770	364545648068601	0	0	0	116580850515264	0	140581038692186	0	0	552591011889284	148144504493787	899991003737753	136989471946097	924379662190395	0	0	0	0	0	0	0	0	168626982052787	0	0	0	0
'CPaeruBHI37.chro.NMSa'	415955319595015	0	997809280964049	160805808374361	0	272894097527698	175064125954250	282630676527565	0	0	283120478727166	0	0	398148932076209	0	0	0	0	0	353281480090282	0	339695804254818	0	0	0	452163500171532	0	297794054184406	0	0	0	122456826303964	620546947005625	0	139345310787444	0	145350060129951	196022186139752	0	844902013848783	0	0	0	0	232681425896603	0	0	0	0
'CPaeruBHI38.chro.NMSa'	796218547259902	154160835303373	996681721484465	167210569096338	0	0	445142170144053	0	134956011548970	0	156249386757624	0	0	496954146325334	0	251959357601261	0	0	0	448525767316920	0	264878080133836	0	0	0	687145035092600	0	0	170635962289562	0	0	790094128136936	671606433737765	950997130112908	150074909339209	0	123546135067458	0	126314229512307	100272949452209	0	0	0	0	242132877746583	0	0	0	0
'CPaeruBHI39.chro.NMSa'	708192300828570	326384708451252	668648966139706	0	0	0	221655899963289	215751336635998	142632720915346	0	363478390647599	0	322722828240369	0	0	0	0	0	0	0	282149532783497	0	386664334762484	0	159734179268496	564084199350275	0	284423715616201	132032000551692	338775303811348	0	491061385418172	116528259192094	945598318812702	108588483929522	0	153423981495264	0	0	0	110727701225805	0	192088546063609	0	161301766513987	0	0	0	0
'CPaeruBHI40.chro.NMSa'	0	269880036763231	985640900968095	303852589338073	0	0	470352326441954	0	391860285183206	0	0	0	671604179982065	0	0	0	0	0	0	519064038920559	0	0	0	0	769485987290582	748191810897274	0	0	150465764058675	0	0	0	684332473199037	953318445592350	149877604647198	0	0	222927047088035	0	478863813875429	653565130112114	120808790527676	0	0	186009970833059	316049011371221	0	0	0
'CPaeruBHI41.chro.NMSa'	0	497046435255007	946536848685441	863737264787548	0	0	481961611279135	0	150495405148414	0	155666391216323	0	522346457434018	0	0	0	0	0	0	481263117784146	0	0	0	0	0	755233110185431	0	0	143868054214604	0	0	0	647574902337058	965704985732517	147769088603788	0	0	0	0	537084448132289	107099678310077	113592242548860	169218602274806	184150690124700	0	0	0	0	0
'CPaeruBHI42.chro.NMSa'	0	895228420062212	284099237970698	124748918817503	147755758416115	0	478087653142173	0	152199114908438	0	0	0	661106122350006	0	0	129617480071738	0	0	0	489434016359736	184428316888768	0	0	0	777275791869868	743381313399619	0	0	155403849193352	0	0	0	648894921064704	963329625476537	147832147810981	0	159985631217071	200643475513590	0	959767260299799	940120128527287	120860413831172	0	197127208244646	0	0	0	0	0
'CPaeruBHI43.chro.NMSa'	0	147187125461029	246328314952508	169550047249618	0	0	451468435656983	0	157602483127116	0	257892856519550	0	403213265830455	0	0	0	488693056748320	0	0	419476559995770	0	239412414175758	0	0	0	694454592890877	0	292800753971439	592672000726478	0	0	0	581499878899957	955047147063330	145217521113246	0	152379779563946	0	0	957457852977274	0	0	191924517679506	0	128294660604725	0	0	0	0
'CPaeruBHI44.chro.NMSa'	0	169126415926053	370423138710438	164904953923796	0	256517047441728	208810250763142	214468981206164	139898673368868	336254233379332	190911323035000	0	0	328981735491824	0	0	248244306499540	0	0	461768785592256	0	224636617864488	0	0	0	740007912612530	0	0	169897747303500	0	0	483412472706759	705787307215931	933720380967863	122353117848137	0	116844555252172	192088546063609	0	132327858226572	825129994750702	0	0	0	130715519319020	501759632066914	0	0	0
'CPaeruBHI45.chro.NMSa'	0	630833748381001	317059201565602	0	0	0	436124881169453	0	156660825614250	0	329000535039199	0	335349946602733	0	0	0	0	0	0	470528436050004	0	0	0	0	0	758280580497065	800623132386273	310064170741301	142290481144880	0	0	0	647946261497408	105290444148955	148114934379648	119710719151274	173355340057840	0	0	0	633860535746159	0	225874210281888	0	183400814764104	316049011371221	0	0	0
'CPaeruBHI46.chro.NMSa'	0	565395916736712	0	0	0	0	420079570787800	0	145353449616542	0	168919388779261	0	103642541727024	245395769906941	0	227846174660055	0	0	0	502009882161774	0	0	0	0	192464357661741	227857437599753	853159029918720	0	138571104905982	0	0	0	700814823740965	547715666573352	147551593711819	0	150872990310944	0	0	808770539239241	523168054325491	123455856721232	0	217614871970181	0	0	0	0	0
'CPaeruBHI47.chro.NMSa'	0	160047650266901	811258337271135	0	0	0	419410510377452	0	300035675873801	0	0	0	0	700270989546897	0	914407765728888	0	0	0	0	605245555790204	0	0	0	126118587840556	280480378787792	864713879204566	0	140557666481460	0	0	0	661945334289093	105562751807760	148328361226858	0	0	211075355000988	0	259843827469875	633860535746159	0	0	102240222342742	123653633080824	0	0	0	0
'CPaeruBHI48.chro.NMSa'	259300673486492	139980263102331	995739046244670	127235171618743	0	0	229696345765274	331025484274243	0	833363823239403	0	258799902526701	0	246014881727589	0	230306233603110	0	0	275164292852166	314378117861813	0	0	0	0	128677969636144	761850700612128	0	0	158849690877441	0	0	918841683938381	659479613194049	988200320849489	109632685860839	155570538480811	0	210384658841472	0	110023463180076	685046150149966	0	205251610593973	0	254298409171241	0	0	0	0
'CPaeruBHI49.chro.NMSa'	0	210722049413828	997610684493347	167303545723062	0	0	434734144409234	0	122934231917256	0	323243412032832	0	0	351083274468489	0	241731285469345	0	0	0	636279025582160	0	0	0	0	0	903467452079787	864040102074115	308386927240235	148779131471255	0	0	0	648894921064704	963329625476537	148114934379648	145350060129951	0	0	178406797579249	241014734407545	773543389432618	0	0	0	179636284157461	0	0	0	0
'CPaeruBHI50.chro.NMSa'	0	210722049413828	998495534363296	169052046090103	0	0	441834479834568	0	143297053728119	0	375975897227957	0	278836375113799	0	0	272769718823468	0	0	0	457950294467527	0	0	0	0	0	0	728393635999848	0	155403849193352	0	0	695790268777892	671325005589747	840263237759714	148114934379648	0	149765152866211	0	0	606110008345148	0	0	0	0	277425843818979	0	0	0	0
'CPaeruBHI51.chro.NMSa'	0	600855433828941	816136040773037	174684150703026	0	177432399261708	465305665682551	0	0	973178194542591	230031279517859	0	0	280670696367652	0	664747520329152	0	0	0	253016226695574	0	0	0	0	247351388436525	747078930149200	883108445060263	326825979146561	146688258927157	0	0	0	693193569349967	953318445592350	147832147810981	167784953609548	0	204956297593546	0	110023463180076	987221846826803	0	706137058476307	0	149131183214254	0	0	0	0
'CPaeruBHI52.chro.NMSa'	0	210722049413828	992663242859824	171248621735244	0	0	423895635807506	0	121620167501550	0	305502556785506	0	0	357209292796237	0	248668888611626	0	0	0	477208372792158	0	0	0	0	191330030909933	318520083057138	813333619643584	0	162353903303963	0	0	710696083625234	683920043391767	836195366323635	151166015413015	147877374253084	0	173867642877529	0	588340614478463	357832827546852	0	0	0	247501082836724	0	0	299247609822549	0
'CPaeruBHI53.chro.NMSa'	0	444275269682721	996161234070542	125536597133118	0	0	178528485147561	270486915326997	0	114083155696572	0	306611433735555	182291888568413	187607196659982	0	110322538440308	0	0	267804197792689	448159165471008	0	0	0	0	338445225982080	198930334297362	0	101511438703286	155246436037387	0	0	107080739111139	684332473199037	977144931745357	148114934379648	149765152866211	0	211406706676558	0	427546003092546	642083915927672	218453684050200	215142601942391	0	274445676542513	0	0	0	0
'CPaeruBHI54.chro.NMSa'	0	963183811764597	184815934285967	156134191882581	0	0	198183639484715	251034051023596	113351195931257	0	359488940277641	163686257842444	223815743368120	0	0	249537201822729	0	0	419476559995770	0	0	264878080133836	0	0	0	755856678984645	781516269918725	306314518458077	186698266815743	0	0	0	631975621366864	964660565340664	148689232326995	145350060129951	0	0	0	720033199064695	105002493630546	0	211790755527568	0	217547802706874	0	0	0	0
'CPaeruBHI55.chro.NMSa'	0	284001495102916	221712578758591	127235171618743	145269505614875	0	193721423149389	245787105071340	0	120309960285343	0	218142913587257	247805922737117	143934340670816	0	232975715160853	0	0	0	473751891821399	0	0	323500030434565	0	309499271603071	729486428632403	0	308093476979487	156981422263075	0	0	611148929976681	657400339927818	840263237759714	148611147795525	155570538480811	0	214702347768625	0	342626526077498	619045349203561	0	296786129371873	0	243188775754547	0	0	0	308701278274210
'CPaeruBHI56.chro.NMSa'	0	189337148390766	184815934285967	171924899402700	0	275689308424240	263293772103352	252839271749222	0	104215248274263	0	0	375975897227957	371399777589367	0	0	0	0	0	0	0	0	534746163458896	0	231016902913033	760191266743820	0	0	0	0	0	122404954076259	607525375065290	0	649449188774615	0	174730043100458	216542211373468	0	149674717074173	0	169211121396991	112462406297629	203975444877618	0	0	0	0	0
'CPaeruMB01.chro .NMSa'	0	600855433828941	437027748153298	158469286396959	0	0	430581828231946	0	104640350820173	490647559674083	160572730198207	0	0	0	0	0	0	0	0	376599295834006	0	0	0	0	0	0	0	0	145168142972929	0	0	0	602326570290140	116434442366485	147769088603788	0	154798526022259	0	0	0	144111363420912	0	0	0	219886375056126	0	0	0	0
'CPaeruMB02.chro .NMSa'	0	963183811764597	138728273137766	164602605616095	0	0	422896898856680	0	154083466690484	376307753896671	306611433735555	0	0	0	0	0	0	0	239412414175758	403674962641897	0	0	0	0	0	0	0	0	141927674622472	0	0	0	619245869987980	115767324538233	147272875187911	0	133949446697116	0	0	144111363420912	0	0	0	0	176102365576299	0	0	0	0
'CPaeruMB03.chro .NMSa'	0	695747573914474	0	165918011163162	0	253590235623369	228306569317479	105842279580899	293191977360084	233150057172274	112334301833238	364008946377760	0	0	0	0	0	0	0	0	0	0	0	0	243974242693787	735069749048885	0	183554054201114	156057019282124	0	0	247500081062028	564500620193011	963329625476537	147551593711819	0	133949446697116	0	0	0	0	0	0	0	0	0	0	0	0
'CPaeruMB04.chro .NMSa'	0	221409984548229	460823370762183	161564077809941	0	254794397278494	210342062910325	0	103601565979499	336792598899298	0	364539718096917	0	0	0	0	0	0	0	237561650751328	0	0	0	0	0	173674445546285	0	0	140040362511784	0	0	0	596325734738193	965207163211480	147488375359423	136683074398452	0	0	0	143283762992314	0	0	0	0	243188775754547	0	0	0	0
'CPaeruMB05.chro .NMSa'	227618317453515	168606813084899	515877150350242	167170409879794	0	0	441179818433771	0	599677564450089	0	0	992118065103980	108091243417144	385372052297024	0	0	0	0	0	0	0	0	0	437510486387560	219860966767514	0	0	0	0	0	0	0	645874875364352	963329625476537	146992161943546	0	129648349274636	0	0	0	0	0	0	0	0	0	0	0	0
'CPaeruMB06.chro .NMSa'	0	153919518543171	101919170939661	164299610110487	0	0	162834152462756	0	688371894784072	108355323146971	0	281525095644070	0	366450034316274	0	0	0	0	0	0	160919240955322	245831701497382	0	0	304064019905532	0	0	0	160461015673976	0	0	129409564612049	596325734738193	969961526913630	146819691004372	0	133949446697116	130536526511241	0	0	0	0	0	0	0	0	0	0	0
'CPaeruMB07.chro .NMSa'	0	217947320730553	100358246278117	164347880438544	0	0	162834152462756	0	775364388312062	0	0	324318367545412	0	378088904963383	0	0	0	0	0	0	0	206174060595460	0	357464919528874	0	0	0	0	123904314557178	0	0	0	564500620193011	974675624855969	148114934379648	0	746207112419258	0	0	0	0	0	0	0	0	0	0	0	0
'CPaeruMB08.chro .NMSa'	0	288485946413034	460823370762183	165337004590748	0	0	432291768351335	0	142419741087453	358925295835438	254842705246776	0	0	0	0	0	0	0	0	250018024663310	0	0	0	0	0	0	0	310602185078213	130883463316209	0	0	0	607853042708335	965207163211480	146834717820516	132381976975972	0	0	0	0	171029329122461	0	0	120163607237795	0	0	0	0	0
'CPaeruMB09.chro .NMSa'	0	617841178685196	100068868237476	167974526565179	0	0	161551797032922	0	107551745713432	0	285345453638558	0	404676123243898	0	0	0	0	0	325308873543671	0	0	0	0	0	0	0	0	0	134268884883553	0	0	0	397104487944850	111031950286850	154054227679290	0	138125326438712	0	0	0	144111363420912	0	0	0	0	0	0	0	0
'CPaeruMB10.chro .NMSa'	0	256387103699401	100068868237476	169673101050804	0	261813401881465	425176633851535	0	966761980208350	459565228945105	0	160572730198207	528873648601708	0	0	0	0	0	0	378479528660189	0	307517632886002	0	0	0	178575920060782	0	0	0	0	0	0	525101341922502	958230489286675	144377535245811	144925751574308	0	0	0	131814246390665	0	0	0	0	0	0	0	0	0
'CPaeruMB11.chro .NMSa'	0	196680002739769	999384801648488	167974526565179	0	0	229308066506228	0	780773387100080	0	155602123315598	182313289133672	0	355099852569913	0	0	0	0	0	0	0	250018024663310	0	282092439240457	0	0	0	0	0	0	0	108892374715568	653616990887065	0	0	0	839775864659681	0	0	0	0	0	0	0	0	0	0	0	0
'CPaeruMB12.chro .NMSa'	0	100701009094070	0	168072536891294	0	341027585720028	448608906918720	0	820261751077331	358925295835438	248447423379319	0	0	0	0	233733232274360	0	0	0	0	0	250102283822567	0	0	0	299632598852787	0	0	0	0	0	0	619245869987980	963329625476537	149020369543535	142192123872972	0	0	0	0	144523568718929	0	0	0	172273111324021	0	0	0	0
'CPaeruMB13.chro .NMSa'	671399581603081	147347559686057	100100822223053	157606867107880	0	0	212909194599223	0	871967556963284	0	0	0	336254233379332	259356119026492	0	0	0	0	400039544283342	0	0	0	0	0	0	0	0	0	0	0	0	0	669962041247002	0	146338504404639	0	132381976975972	0	0	0	0	0	0	0	0	0	0	0	0
'CPaeruMB14.chro .NMSa'	0	241943917625060	127817762786899	851242937482000	0	835604829667508	323464570994913	0	153254435693584	450798176195685	0	0	258423628238708	0	0	0	0	0	237561650751328	431606659494138	0	0	0	0	0	0	0	0	144900756493695	0	0	0	621498881496396	965207163211480	148988811111218	129648349274636	0	0	0	170283972335513	0	0	0	0	0	0	0	0	0
'CPaeruMB15.chro .NMSa'	0	203692297260580	101998007309473	166599678790440	0	270097230484839	161551797032922	0	178621530719885	676360630751781	372925745955183	0	0	223815743368120	0	0	0	0	0	432357568117136	0	264444446835531	0	0	0	0	0	756822552375961	0	0	0	113605743195478	611071777469137	0	145889423726987	0	0	0	0	0	0	0	0	0	0	0	0	0	0
'CPaeruMB16.chro .NMSa'	0	327512267930836	679497823009865	164299610110487	0	268718964689137	437407236599287	0	119137158433336	418745893902828	0	280446912115433	0	0	0	0	0	0	0	492365788899806	0	0	0	0	0	236176995389153	0	0	159424580389311	0	0	0	669962041247002	0	148226283017766	0	0	0	0	163369860873288	0	0	0	0	0	0	0	0	0
'CPaeruMB17.chro .NMSa'	0	672746887114948	0	160309827799638	0	227465460406650	466097243741794	0	315103352175803	0	0	282055651374231	0	0	0	0	0	0	0	0	0	0	0	0	0	312940438428387	0	0	127404832350800	0	0	247500081062028	596325734738193	959261754040458	0	0	0	0	0	162956373582857	0	0	0	0	0	0	0	0	0
'CPaeruMB18.chro .NMSa'	0	633498944808281	901146733620357	169632317530816	0	275825018116244	213268936441060	0	629747283248568	0	0	674860742135099	0	0	0	0	0	0	0	402930099455790	0	277061186265688	0	0	0	306058087758956	0	0	0	0	0	124002217999765	653616990887065	0	140258830673489	0	0	0	0	100272949452209	0	0	0	0	0	0	0	0	0
'CPaeruMB19.chro .NMSa'	0	190788724133988	104428133608823	157606867107880	0	273021357679597	228306569317479	219996141793069	193132052364124	0	0	181779202645607	122980724015494	317569923521386	0	0	0	0	0	466240684933173	0	0	0	0	0	0	0	321730344846719	0	0	0	117559204530008	740039202298975	0	955512070461873	0	0	0	0	0	0	0	0	0	0	0	0	0	0
'CPaeruMB20.chro .NMSa'	0	239952453844677	100471002226075	165350246059885	0	267297012369939	450423998136219	0	111372103707920	0	0	0	535687694732922	0	0	0	0	0	0	0	0	0	0	460950734836896	0	0	0	188696156672385	149498449573062	0	0	0	647574902337058	948564081890200	147488375359423	0	0	0	0	144523568718929	0	0	0	0	0	0	0	0	0
'CPaeruMB21.chro .NMSa'	0	0	995033674590958	0	0	0	449217690508310	0	141352650212683	0	154807974743647	0	439300877533613	0	0	0	0	0	0	366594740780247	0	0	0	0	0	115121846475060	0	284049807631961	145168142972929	0	0	0	595870310851992	988200320849489	147488375359423	139446665220272	0	0	0	0	145762939924794	0	0	0	0	0	0	0	0
'CPaeruMB22.chro .NMSa'	0	239952453844677	141699147460198	164347880438544	0	266482428807298	445205264463215	0	134720690105539	422311726930889	0	258957683872486	0	0	0	0	0	0	0	494869413138648	0	0	0	0	182265070524114	815732536241365	0	229171603173804	163771403407119	0	0	109448818408586	648522116787357	963329625476537	148611147795525	0	0	0	0	0	110727701225805	0	0	0	0	0	0	0	0
'CPaeruMB23.chro .NMSa'	114193866447988	0	102298137122676	160349237272966	0	0	222117428818740	0	142875922502028	0	177761769968841	0	476364039140477	0	0	0	0	0	0	0	0	0	0	0	321022451643751	0	732321549183626	0	0	0	0	224775867504182	641724321768066	0	176194695295935	114518610882936	0	0	0	0	0	0	0	0	0	0	0	0	0
'CPaeruMB24.chro .NMSa'	0	161263958735896	139447349108302	164299610110487	0	108329885205658	447461360086766	0	228289437612979	157740892157218	0	256284117260753	442908688757508	0	0	0	0	0	0	455853439609481	0	219633265605143	0	0	0	173674445546285	0	0	0	0	0	111498845328491	605641132158283	948564081890200	148226283017766	152760199346851	0	0	0	0	144111363420912	0	0	0	0	0	0	0	0
'CPaeruMB25.chro .NMSa'	0	147347559686057	142746387613337	168762368934004	0	0	137253920531081	0	152095412057472	0	0	0	490647559674083	0	0	0	0	0	0	442863004494905	0	0	0	0	0	0	0	169897747303500	0	0	0	570119064507587	0	116144031100303	147734152489961	138125326438712	0	0	0	0	0	0	0	0	0	0	0	0	0
'CPaeruMB26.chro .NMSa'	0	448143759758024	0	159312279458045	0	0	434003594143782	0	103067510345721	599547875392006	0	0	0	0	0	0	0	0	0	266586690378479	0	0	0	0	0	723298687990270	0	312908562241951	163640167578096	0	0	0	647574902337058	943892717198220	149435655879624	130713185970183	0	0	0	162131164164249	0	0	0	0	0	0	0	0	0
'CPaeruMB27.chro .NMSa'	0	232903960462917	118321924236989	152467417686789	0	162877347893548	227596658889147	0	790806273871220	0	0	386639433944483	177761769968841	312553372073777	0	0	0	0	0	0	0	302461432297660	0	371446377563581	0	0	0	310056917030911	0	0	0	121430224675349	682444442506413	0	0	137889156493977	0	0	0	0	0	0	0	0	0	0	0	0	0
'CPaeruMB28.chro .NMSa'	0	126041900795649	997809280964049	123970820520809	0	0	448302711110548	0	0	465211487139644	0	0	140172934018504	0	0	0	0	0	394160178969233	0	0	0	0	0	0	0	0	0	153756172124252	0	0	0	592947227860993	953318445592350	144068764212379	125597405199041	0	0	0	167290240944007	0	0	0	0	0	0	0	0	0
'CPaeruMB29.chro .NMSa'	0	191762737446824	998850090679443	173118374090717	0	0	251639332538272	0	535245463376983	0	154084146218662	368567470386704	0	252809205977228	0	0	0	0	0	0	0	379935060964484	0	0	0	0	0	0	0	0	0	113624088726594	451531897312371	0	117196963916542	0	0	0	0	111002228555233	0	0	0	0	0	0	0	0	0
'CPaeruMB30.chro .NMSa'	0	137752329629202	999113161690323	168762368934004	0	0	247021624978500	0	903731565304719	0	0	338976739898588	115802167818682	341758615271009	0	0	0	0	0	0	0	237479507126924	0	0	0	0	0	0	0	0	0	118481871573091	542143894725855	0	103600133486499	0	0	0	0	0	0	0	0	0	0	0	0	0	0
'CPaeruMB31.chro .NMSa'	0	554014969266991	121229485399745	166301180101721	0	0	303925897902690	145291792605620	862683020975411	328981735491824	337915412449269	0	0	0	0	244529282155554	0	0	0	0	0	0	0	0	0	524660165496852	0	0	148572839410765	0	0	218756092357487	607853042708335	963329625476537	148400438233991	0	0	159985631217071	0	0	961287596130913	0	0	0	0	0	0	0	0
'CPaeruMB32.chro .NMSa'	0	137752329629202	999113161690323	168762368934004	0	0	434098569176112	0	108126943795973	142949126635669	260607460701336	0	247663702535285	0	0	236281005621986	0	0	0	0	0	0	0	0	394160178969233	0	0	0	141927674622472	0	0	0	581499878899957	950547182943462	147587975253346	0	0	119213768456644	0	0	0	0	0	0	0	0	0	0	0
'CPaeruMB33.chro .NMSa'	0	137752329629202	715383306545573	167186848249564	0	0	124951218526159	0	147426392295628	589863131565611	0	0	0	0	0	220039855324887	0	0	0	0	0	0	0	0	0	0	0	0	131925940117689	0	0	0	581499878899957	963329625476537	148114934379648	145350060129951	0	0	0	0	0	0	0	0	0	0	0	0	0
'CPaeruMB34.chro .NMSa'	859807538508320	190788724133988	138692684764234	169673101050804	0	0	223571212859703	0	838896084460186	0	193905107626672	0	315664470028161	0	0	0	0	0	0	0	0	311991636499673	0	0	367463912442850	0	0	0	0	0	0	110575437945007	634151684835322	0	832091431819108	0	0	0	0	0	0	0	0	0	0	0	0	0	0
'CPaeruMB35.chro .NMSa'	0	182337439632906	149796765403926	676229795227989	0	0	205691685309144	0	0	119137158433336	0	0	411490169375112	0	0	215486070683675	0	0	0	0	0	0	0	0	165290601209047	0	0	0	138679492646554	0	0	120971912749295	620546947005625	963329625476537	146465202817244	0	118399648977615	0	0	0	170283972335513	0	0	0	0	0	0	0	0
'CPaeruMB36.chro .NMSa'	0	108124763502270	139515951453381	167186848249564	0	127251771436687	201240998893390	0	132495715194147	217998138291387	182313289133672	0	266585720516035	0	0	238583096680109	0	0	0	448159165471008	0	0	0	0	180940791346404	0	0	0	131903733500815	0	0	123282588211734	611148929976681	995453231179032	146448855495260	104728803223196	0	0	0	0	132226451688682	0	0	0	0	0	0	0	0
'CPaeruMB37.chro .NMSa'	0	137752329629202	999113161690323	168762368934004	0	0	247021624978500	0	769047348096902	781293428415445	322182084583514	0	0	285889791462910	0	0	0	0	0	0	0	341490929270847	0	0	0	0	0	0	0	0	0	109950863841318	567895141070260	0	0	112399922548937	0	0	0	0	0	0	0	0	0	0	0	0	0
'CPaeruMB38.chro .NMSa'	0	140073265605924	100064568538066	168089479850788	0	0	201240998893390	0	123049532015609	0	0	210023008563448	453238271664627	0	0	244904678001358	0	0	0	0	0	0	0	486543461187287	0	0	0	0	0	0	0	525101341922502	740953786793178	984132449413411	145619408170835	918496670977378	102411361252701	0	0	0	0	0	0	0	0	0	0	0	0
'CPaeruMB39.chro .NMSa'	0	130518702893866	0	167974526565179	0	0	434098569176112	0	126355253043395	528873648601708	0	0	0	0	0	0	0	0	0	349257315742720	0	0	0	0	0	0	0	0	107045077416251	0	0	0	555201236772969	110535675027371	147272875187911	144523568718929	0	0	0	0	0	0	0	0	0	0	0	0	0
'CPaeruMB40.chro .NMSa'	0	881527237197827	111147940312815	0	0	268345056626863	188954371783822	273383579019298	946741102396727	315664470028161	156366660189293	352294005362251	0	0	0	245244301580789	0	0	0	364526452325776	0	0	0	0	0	694157444335937	0	0	144031832163418	0	0	200554655236750	511496604092804	956944318192134	146622828569536	0	100246555417172	0	0	0	0	0	0	0	168332359649673	0	0	0	0
'CPaeruMB41.chro .NMSa'	0	284001495102916	138728273137766	167974526565179	0	0	148323814720148	0	100842535434329	0	352294005362251	0	334968540975036	0	0	222300116814889	0	0	0	0	0	0	0	0	448435510794863	0	0	0	0	0	0	107739948225623	605641132158283	974675624855969	146054538146526	198611014753939	957457852977274	0	0	123422661516920	0	0	0	0	0	0	0	0	0
'CPaeruMB42.chro .NMSa'	0	0	137029698652141	168049680468762	0	188020756562658	102890072557195	131793115350432	593261350115848	781293428415445	0	320520905513577	0	292703837594124	0	0	0	0	0	0	0	0	0	0	418376110082429	634540735857226	0	0	0	0	0	111659734024281	607853042708335	944496210454121	146745916061608	0	0	0	0	0	989364921964277	0	0	0	231084061322286	0	0	0	0
'CPaeruMB43.chro .NMSa'	0	241943917625060	146208431307469	167303545723062	0	272758600306403	449543092341806	0	482018122623556	110841547977760	0	364008946377760	322722828240369	0	0	222300116814889	0	0	0	509856284503906	0	0	0	0	219860966767514	634540735857226	0	0	0	0	0	122456826303964	620546947005625	972799326884857	147024634585516	0	118399648977615	0	0	150292111992514	0	0	0	0	0	0	0	0	0
'CPaeruMB44.chro .NMSa'	0	254081531611472	144963498558132	123970820520809	0	0	225209122670146	219996141793069	141861485798299	0	279863916574132	0	161556308928904	179457652852930	0	226567046492577	0	0	0	514039698788250	0	0	0	0	0	585525990712250	0	0	0	0	0	663856196761252	729377339964258	118442262489779	140866333797316	127960140575170	0	0	0	170585724349309	419006951161024	0	0	0	0	0	0	0	0
'CPaeruMB45.chro .NMSa'	729599828819916	458087838461637	0	168072536891294	0	280923632714143	126422385000714	233414305659870	107096586798451	356944088744049	0	176672919732298	545795624357832	0	0	227366440371909	0	0	0	0	0	0	0	164602986073361	219860966767514	741005028770424	0	0	0	0	0	258137290715505	599111742586453	940536003059276	884222970365593	169698492892548	106261490479839	0	0	0	0	0	0	0	236212957352030	0	0	0	0
'CPaeruMB46.chro .NMSa'	109497017966627	132928832018297	999384801648488	167974526565179	0	0	229308066506228	0	391805086680438	775463562431143	182313289133672	0	260768115439302	179457652852930	0	0	0	0	0	0	0	0	0	0	0	0	0	0	0	0	0	235972773091887	621276260210070	0	147587975253346	0	0	0	0	0	0	0	0	0	0	0	0	0	0
'CPaeruMB47.chro .NMSa'	0	161263958735896	144185400261438	167186848249564	0	0	145291792605620	0	906086091751559	124589011705649	257362300789389	0	0	422311726930889	0	231752402376369	0	0	0	0	0	0	0	0	0	0	0	0	0	0	0	114705782920785	592947227860993	0	145495265523456	0	0	0	0	0	105282643955423	0	0	0	0	0	0	0	0
'CPaeruMB48.chro .NMSa'	0	232903960462917	137029698652141	168049680468762	0	0	130172671273422	0	447154326918596	807651081820784	0	0	111477061409176	259356119026492	0	0	0	0	0	0	0	0	0	0	0	0	0	0	0	0	0	120971912749295	592947227860993	0	146622828569536	0	0	0	0	0	0	0	0	0	0	0	0	0	0
'CPaeruMB49.chro .NMSa'	0	138159655284339	101307933179803	114011473449956	0	0	137253920531081	0	0	124589011705649	0	0	279179530467974	0	0	232921234451635	0	0	0	0	0	0	0	0	990624320073316	0	0	0	135042176253048	0	0	989652462323866	525101341922502	945179007060830	145785811536256	0	0	112725850679849	0	0	0	0	0	0	0	0	0	0	0
'CPaeruMB50.chro .NMSa'	611969752017171	284001495102916	717006727127615	167170409879794	0	0	159430510007250	0	863566891367472	593261350115848	158922953369357	0	328330592105760	0	0	0	0	0	0	0	0	0	0	0	0	0	0	0	0	0	0	217454282854586	702804652614841	0	148246192315449	0	0	0	0	0	0	0	0	0	0	0	0	0	0
'CPaeruMB51.chro .NMSa'	326323832589932	133716510333912	996681721484465	168762368934004	0	0	225209122670146	219996141793069	649768161060190	0	365073773730695	0	0	271779784228731	0	0	0	0	0	0	0	0	0	0	467281659749439	0	0	173674445546285	118175863623476	0	0	104267771814407	592947227860993	0	140258830673489	759559604663324	0	0	0	0	0	0	0	0	0	0	0	0	0
'CPaeruMB52.chro .NMSa'	0	137752329629202	902794780513863	116332409426678	0	0	448302711110548	0	131226993449529	0	212426374694323	0	434305059985483	0	0	258176027452028	0	0	0	0	0	0	0	0	0	684322077260540	0	0	0	0	0	106616801097924	525101341922502	0	144741609604939	0	121288352770729	0	0	0	0	0	0	0	0	0	0	0	0
'CPaeruMB53.chro .NMSa'	0	330318432027494	108147094362725	167186848249564	0	0	155405063977806	0	828159917385133	230390047186859	128021149971793	0	272857949146725	0	0	0	0	0	0	0	0	0	0	0	0	168798241151045	0	0	0	0	0	112010877698085	576027928163153	0	144377535245811	0	0	0	0	0	0	0	0	0	0	0	0	0	0
'CPaeruMB54.chro .NMSa'	937960025695347	675244454666736	127817762786899	156720786029918	0	273582213418175	218507952414492	249852779643057	467725202961508	0	176672919732298	554750864384700	0	0	0	0	0	0	652355945805093	0	0	0	0	0	212404157574884	747503897131259	0	0	0	0	0	224775867504182	609748952239929	0	143614046558858	169698492892548	0	0	0	0	0	0	0	0	0	0	0	0	0
'CPaeruMB55.chro .NMSa'	0	648927321608563	119081663041083	157940191984406	0	263143315878828	201240998893390	0	939421504743576	0	447507300694398	0	106982003458156	223815743368120	0	0	0	0	0	0	0	225023133214942	0	0	421739244268479	290414204274290	0	0	100253711558345	290172818877731	172979035537093	570119064507587	471591945190770	898838505710723	132288117021940	0	0	788480683374399	0	109039524528900	0	0	0	0	0	0	0	0	0
'CPaeruMB56.chro .NMSa'	315260789225340	0	140696781838856	165350246059885	0	273314328105270	208322248151049	0	903731565304719	124589011705649	0	0	399233243896422	316477411262519	0	0	0	0	0	0	0	0	0	269645105773867	118202633678945	226297386734324	0	0	0	0	0	137373346584029	600589349416185	0	136085703574816	0	0	0	0	0	0	0	0	0	0	0	0	0	0
'CPaeruMH01.chro .NMSa'	531739943508451	161263958735896	999563984156524	158004212627096	0	0	292724227583258	150671457931791	142533928780581	435652964229793	258957683872486	0	0	0	0	0	0	0	0	469834897644188	0	0	0	0	0	692681533615541	0	0	142290481144880	0	0	0	634151684835322	958230489286675	147272875187911	0	167784953609548	0	0	307744976607009	106261490479839	137428992873929	0	0	246029127587198	0	0	0	0
'CPaeruMH02.chro .NMSa'	0	874423887525693	444275269682721	160805808374361	925371243453155	217199028829280	242555271934072	214468981206164	122261788934974	0	323243412032832	0	344715063357580	0	0	0	0	0	0	335235327364534	0	353172415216611	0	0	0	760802362105507	0	0	169259951701434	0	0	970205660009258	634151684835322	968728436776743	126471822420460	0	105835121566109	0	0	278956354003232	0	0	196022186139752	0	246585322498950	0	0	0	0
'CPaeruMH03.chro .NMSa'	0	327512267930836	666922897587560	161083828012674	0	0	122981074699559	337408705646805	806023347774629	0	366530464087725	0	317569923521386	0	0	0	0	0	0	398095277104202	0	0	0	0	0	758857674439141	910433814032440	327651003297981	163579132107147	0	0	0	607853042708335	0	145030403697943	0	104728803223196	0	0	0	0	0	213922415529377	0	234264192235268	0	0	0	0
'CPaeruMH04.chro .NMSa'	0	219286061569805	999113161690323	160805808374361	0	267156400618575	185856925136489	261469626352397	514216091155134	0	173769836494056	0	128776354737594	415903058262613	0	0	0	0	0	416297182238604	0	0	0	0	0	758664735499540	0	0	147382252932025	0	0	127494143784600	619245869987980	959261754040458	882465568125807	0	179830108357971	0	193277153260349	104938315193086	946663666068348	0	0	0	259402945699552	0	0	0	0
'CPaeruMH05.chro .NMSa'	0	128882268402748	100162916311799	159177138763236	146695044939500	269004546385816	230433195860309	164048217567023	386030329770197	0	280446912115433	0	426635381341005	0	0	0	0	0	0	520935687942548	0	0	0	0	187289924991588	748191810897274	0	0	0	0	0	111498845328491	621276260210070	958230489286675	981658337439225	0	780244954851150	0	198635391162596	103591201406391	123456476994904	0	0	0	271901981604771	0	0	0	0
'CPaeruMH06.chro .NMSa'	670425449626646	169586030690228	999113161690323	157709712567021	0	270332454637149	159589902916652	305040497281857	687780893386417	0	0	239984091766795	168993975034020	369899085228394	0	0	0	0	0	465749675995658	0	0	0	0	282673325598493	759946804810213	0	0	0	0	0	703839197218554	607853042708335	945598318812702	872023548812634	172386901633545	0	0	186926966282403	115584725593262	874734843856593	0	0	0	240470489701039	0	0	0	0
'CPaeruMH07.chro .NMSa'	0	826750485818428	192441223578180	152467417686789	0	0	438621301703555	0	266893171336861	589672894756669	0	0	0	0	0	232443255110158	0	0	0	491768554161915	0	0	0	0	0	0	747139735800024	0	138980093411736	0	0	0	619245869987980	105562751807760	147488375359423	0	0	0	0	987221846826803	0	0	104391125005985	0	253096381011307	0	0	0	0
'CPaeruMH08.chro .NMSa'	0	232903960462917	996681721484465	161668227663441	0	272360695886260	198183639484715	249811972414519	120309960285343	121857549088042	304427601272926	0	0	382834945064360	0	222300116814889	0	0	161824259033510	522425196759202	0	0	0	0	0	734819024679239	840100502838402	0	172537948437783	0	0	934517702098133	555748632555552	115208051915163	146054538146526	0	105002493630546	0	192992053953671	917055293704287	0	0	0	0	215224040155559	379799131445992	0	0	0
'CPaeruMH09.chro .NMSa'	224494446380826	0	101857224854123	154767486366741	0	271701206127307	206406935254635	233414305659870	599677564450089	140542842536612	281525095644070	0	0	435263743043508	0	0	0	0	0	411118947721984	0	273972060019165	0	0	609111905535544	749576405644813	0	0	0	0	0	114690039274751	609748952239929	0	576322411099668	202773922354588	155904540518855	0	198417335448482	103591201406391	903701431846054	0	0	0	206159701738089	0	0	0	0
'CPaeruMH10.chro .NMSa'	0	240327817001725	996161234070542	171198094143125	0	265387170629164	198183639484715	248262006209757	480827275123579	0	322712640313675	0	357491943136765	0	0	0	0	0	0	474222148317381	0	0	0	0	374773295270527	681031393605627	837412876426648	0	153681014840679	0	0	113227335840256	588721832460443	950997130112908	890835738458608	0	169562563274004	0	0	764686677228555	109503263749991	0	204956297593546	0	286931725253208	0	0	0	0
'CPaeruMH11.chro .NMSa'	0	312124266052462	662003894129845	158033350397602	0	267297012369939	134042321891064	318198743734212	749026470285280	0	397791831882445	0	0	253970289186536	0	0	0	0	0	418376110082429	323147395851076	0	0	138167403952454	0	748796077457731	0	0	0	0	0	109108010026680	705099304401317	894043815658527	140818262441761	0	179099149449148	0	198249265687713	429244239201463	0	0	202716342144829	0	162260873315516	0	0	0	0
'CPaeruMH12.chro .NMSa'	0	100701009094070	0	158783460660657	0	0	244732312827075	215288441268579	120973515659260	0	566230047265208	0	0	0	0	0	100708027821413	0	0	455999356933314	0	869093953015240	0	0	0	717655684380870	0	0	150835828274387	0	0	678870969080052	655930415578013	950997130112908	147551593711819	944702814504613	149765152866211	0	0	0	0	0	0	0	247251366053930	0	0	0	0
'CPaeruMH13.chro .NMSa'	0	154160835303373	999880662750947	161706012657314	0	0	449760354693580	0	124552087275151	441420225503036	0	0	122087315242915	0	0	0	125612315454074	0	0	469834897644188	0	0	0	0	173252479173467	736670090560638	0	158328305982167	150356704540979	0	0	0	633616301940015	968728436776743	148047807127696	0	165897174996422	0	206757666073835	851947428510772	110111087611448	0	0	0	255040429858367	0	0	0	0
'CPaeruMH14.chro .NMSa'	0	217947320730553	994238763544264	863737264787548	0	0	217768742668969	230378309575146	833487085672168	0	218142913587257	0	418745893902828	0	0	0	588112105178737	0	0	445539542842142	0	0	0	0	869093953015240	721943769787376	0	0	133285871281288	0	0	767596398593124	655367619252838	954162617850596	981658337439225	171561692214937	0	0	198920490469273	103591201406391	903701431846054	0	0	0	240103313396543	0	0	0	0
'CPaeruMH15.chro .NMSa'	967733283004503	0	101857224854123	158004212627096	0	267990135478774	217608605574067	231000301344653	0	662908805217254	0	0	563903168051996	370245064535805	0	0	0	0	0	384863173553344	110471827931076	0	0	0	298618281635288	758331908803457	0	0	0	0	0	122539514565270	621498881496396	0	842323157240902	177446339601942	0	207990449015595	0	106195665778000	973788833011976	0	0	233114286588668	0	0	0	0	0
'CPaeruMH16.chro .NMSa'	0	203379195064825	142003318369680	157223839100058	0	270756720243792	160867150495431	227007401870708	0	775463562431143	0	182843844863832	218496631005368	151748433530437	0	195789079694639	0	0	938338852918105	330587841727715	0	302654665494403	0	0	125724057228858	765407010430296	0	0	151813307761222	0	0	128956847219095	621276260210070	963329625476537	112743525974451	176593242422847	0	0	208158518776364	938500180785092	906507507695371	0	756887284482459	0	254526250811564	0	0	173757307932069	554520397223085
'CPaeruMH17.chro .NMSa'	0	327512267930836	138728568216082	150808971270321	0	0	402742810092287	240407439745169	0	0	558548326416535	417844752255680	116853315597365	0	0	239589301020286	115754997559265	0	411620789750562	354021015948007	0	345572888542720	644297430051597	0	0	761346751672404	118311150247304	321337729853770	137489583862963	564107180113870	0	109820353181215	693250376853221	974675624855969	981658337439225	153708621402442	182247031868146	0	0	0	0	0	0	0	226993924302481	177466351473269	959125107395621	0	0
'CPaeruMH18.chro .NMSa'	632151744638765	189680293981909	137029698652141	163036829003787	0	0	134959829601681	240407439745169	122261788934974	129929568043429	0	258423628238708	422311726930889	0	0	226567046492577	101549505646412	0	0	298697467552769	0	336624480447339	0	0	0	752442060694903	0	0	167032707449508	0	0	123244967007575	619245869987980	981212803181436	986620471597993	171973897512953	0	0	198920490469273	860621921615046	113505735274867	0	192517170806295	0	258394515114968	0	0	222125835810907	0
'CPaeruMH19.chro .NMSa'	725050723706319	190788724133988	100068868237476	160092706979001	0	155620614655851	335113815697591	299271767129727	0	208268559801356	0	305502556785506	145617105063495	389648991195574	0	0	0	0	0	377606975269791	0	424669331695641	0	0	0	757514578424338	913527977366125	0	144031832163418	0	0	109950863841318	592947227860993	956944318192134	811214756104782	172386901633545	0	0	186926966282403	197109574149500	106519980749210	0	0	0	215224040155559	0	0	0	310767136191677
'CPaeruMH20.chro .NMSa'	0	203692297260580	999384801648488	167974526565179	149796765403926	215636464758718	201281086132048	251034051023596	122261788934974	0	282586423093388	0	404676123243898	0	0	0	110595276935847	0	0	282149532783497	0	334883250572719	0	0	0	745480926920752	0	0	141402823566268	0	0	122404954076259	602326570290140	115802770723086	908611835103159	171973897512953	0	0	193277153260349	917055293704287	105002493630546	0	0	0	255361737245402	0	0	0	0
'CPaeruMH21.chro .NMSa'	725050723706319	176995279359718	999113161690323	161668227663441	0	213625260081582	209244886676220	247021624978500	142632720915346	0	156249386757624	0	522346457434018	0	0	0	0	0	0	412608456538637	0	324065567655273	0	0	0	736476924118931	0	0	135144201851273	0	0	118493711317606	673850045146084	114407015443612	842323157240902	177418451841455	917697078078887	0	192773998239558	132327858226572	0	0	0	0	236630945839538	0	0	0	0
'CPaeruMH22.chro .NMSa'	684205099553594	123029197730789	139515951453381	167186848249564	0	0	226712312920195	249811972414519	145519631716615	0	0	184449572095570	490952069918331	0	0	232214885569200	966189649444224	0	0	416297182238604	0	381097092054717	0	0	0	755856678984645	0	0	144753244334876	0	0	124991458394698	631975621366864	981212803181436	105377743150954	168113755910557	0	0	193663167420589	547897411714799	105002493630546	0	0	0	262392330381088	0	0	197337567914008	0
'CPaeruMH23.chro .NMSa'	634452558110143	226285770327666	100229373227417	161668227663441	0	217199028829280	282086301960159	259348339326726	0	119618079720388	0	0	522346457434018	0	0	222718116063833	0	0	0	316820661652792	0	405050187276496	218352527555127	0	0	766682277771221	0	0	0	0	0	123282588211734	634151684835322	116456488555633	882465568125807	171561692214937	0	0	193277153260349	835204149807495	107899152429492	0	261195869499827	0	215224040155559	0	0	0	329994412852186
'CPaeruMH24.chro .NMSa'	0	590831777615527	138728568216082	158004212627096	0	0	254906271493387	145291792605620	125480540873938	0	0	0	236592623147305	0	0	224275528959434	105996227082242	0	0	472821963111635	909428125023935	454254084678075	0	0	0	748439779621656	0	0	175803860554335	0	0	124002217999765	677223953413782	116083324822248	986620471597993	174824890579730	0	0	208376574490478	807872195795891	109039524528900	0	796991759177709	0	229332496651733	306915754942368	0	197337567914008	0
'CPaeruMH25.chro .NMSa'	0	153919518543171	116282043766222	126355901029776	898021118308743	0	228904579145724	216360120225588	154976750581660	291956410247159	184449572095570	0	0	0	0	227324563606084	941263477744420	0	0	392193141941210	0	334883250572719	218352527555127	0	0	767129056755873	0	294266380608830	151792860695026	0	0	680775496459092	713701321804506	987134496948300	105377743150954	118800764336052	493129915745055	0	209047687957395	138310156152229	107899152429492	0	714747431479225	0	269157052780365	0	0	0	114500459156936
'CPaeruMH26.chro .NMSa'	0	282873935623332	123182785062922	161083529340610	0	0	238605078772896	232214366448920	0	899669877417318	324023368730415	261182557360022	143858946092260	0	0	202907164016183	116515932443286	0	396725701584028	403674962641897	0	360348684853990	0	0	0	776109410512988	307529930093314	318520083057138	175217573524366	0	0	406330716679624	643663399120014	114948724884305	148524910839357	152020491973198	174412685281713	0	0	640944871073964	0	0	0	0	222562990358469	140146853787482	861230921494694	0	0
'CPaeruMH27.chro .NMSa'	553405286124715	217770542795589	100471002226075	168218079843115	0	0	441014854221422	0	0	100536571393223	0	0	525847187851403	0	0	0	0	0	0	486655999530601	0	270172678586025	0	0	0	736892680298019	0	312908562241951	148572839410765	0	0	0	647574902337058	958230489286675	149318172878925	171029329122461	0	0	179981418936229	101411332043626	0	0	0	0	246300753774726	0	0	0	0
'CPaeruMH28.chro .NMSa'	0	203692297260580	100068868237476	165635048411898	0	0	234480386861473	258160200978771	0	775463562431143	0	282586423093388	129929568043429	222828766877784	0	0	0	0	0	0	447043925672927	362740714100386	0	0	0	740007912612530	0	0	131903733500815	0	0	112143039760983	645874875364352	959261754040458	124225219446121	0	176593242422847	0	192773998239558	287462158491810	0	0	251624071126621	0	238157006199090	0	0	0	0
'CPaeruMH29.chro .NMSa'	0	160092706979001	146968080100500	0	0	147484439837056	155078548628762	253436222249553	0	107961487724455	0	193980118732576	236601975052928	192236943045651	679093915963009	214531953583799	0	0	949532894875271	180969069339136	0	117605933264569	0	0	107380883997274	746752405693278	0	0	185611941274114	0	0	112073372419859	631975621366864	970469014185655	124225219446121	168940247321579	0	0	193663167420589	167276744141690	917697078078887	0	714747431479225	0	258394515114968	0	0	0	186296048814798
'CPaeruMH30.chro .NMSa'	553405286124715	196680002739769	100358246278117	157223839100058	0	266717084626527	287701415913218	234011256160200	0	775463562431143	0	0	282055651374231	418745893902828	0	211870459974985	0	0	179196690986200	345363638038985	0	264522668729302	0	0	143623097531882	745044047332978	0	0	156057019282124	0	0	117736088171255	609748952239929	963329625476537	101339904832555	176593242422847	0	0	198417335448482	103591201406391	906507507695371	0	779744146265020	0	220070992070960	0	0	290620184632347	213633138224030
'CPaeruMH31.chro .NMSa'	0	327512267930836	677197754329913	157223839100058	0	0	155078548628762	266359599404365	0	0	502427979236178	0	174858362241720	0	0	214531953583799	107805965397086	0	780756303992923	0	0	187580485110088	0	0	0	764008336186086	896905418512808	322343270146678	183950443932675	0	0	120454291050876	633180971067061	954162617850596	148611147795525	176719268244359	146295284377938	0	0	0	0	0	0	0	222562990358469	140146853787482	215967061598870	0	0
'CPaeruMH32.chro .NMSa'	612602871696507	218861913788858	100162916311799	164602605616095	0	273973817864224	174655254817056	269907298262556	105628104824734	356944088744049	160061129032924	351232677912933	0	349038311633965	0	0	0	0	0	472030138275538	0	283309031024435	0	0	0	569969231090382	602538164454547	0	571505801626605	0	0	114272988118889	611016453443444	949250574156271	770293203040153	177862630362007	0	0	198249265687713	107794967832856	972520459575517	0	0	0	222356678249216	0	0	0	0
'CPaeruMH33.chro .NMSa'	553405286124715	270236471064927	999880662750947	164011627829856	0	139465313189840	221655899963289	227532210063642	155029627946766	0	0	283120478727166	0	398148932076209	0	222718116063833	763911296399407	0	0	461032776086308	0	224103934729584	0	0	0	733987588673192	0	0	161536025619854	0	0	108648340927114	588721832460443	963329625476537	149439372324946	171561692214937	0	0	193277153260349	123456476994904	946173442025315	0	0	306915754942368	224670161751165	0	0	205830265500885	0
'CPaeruMH34.chro .NMSa'	0	154160835303373	999384801648488	169673101050804	0	156860032158217	211907697410475	245787105071340	973178194542591	236369228097901	0	304961656906704	0	382834945064360	0	219279025733234	0	0	0	446256979775038	0	217324788126256	0	0	0	767913299066445	0	0	146359206294295	0	0	378995112123472	588721832460443	963329625476537	148524910839357	171561692214937	0	0	198920490469273	137572439779103	863765369831900	0	478199946081791	0	251974646619925	0	0	213314261721809	645459628684460
'CPaeruMH35.chro .NMSa'	119123296297433	609648139718619	284669081415183	158469286396959	0	0	188954371783822	274532855209875	733121170470332	694788786258225	0	121052984689936	127697776541785	727305211353095	677348318575322	0	0	0	0	0	439197523330795	315828585526552	218352527555127	0	891570313528999	758280580497065	385542856153006	0	140305450540666	148206819677237	0	117238350512068	620546947005625	944496210454121	991391508714604	178178696113886	0	0	0	903701431846054	0	207612917262902	0	0	256636981520493	0	0	0	0
'CPaeruMH36.chro .NMSa'	832073554775840	154744646512543	316671207563416	166301180101721	0	218438446331646	232857570282722	219358954258132	134179790226737	0	0	0	404676123243898	0	0	221551077030402	0	0	0	458123329111570	0	277061186265688	0	0	0	756020857449742	0	0	168092945061398	0	0	0	633970164507361	968728436776743	129086449118195	168113755910557	0	0	0	898431718597552	101853967208351	204399258948717	0	0	286176249195093	0	0	0	0
'CPaeruMH37.chro .NMSa'	0	0	999384801648488	169673101050804	0	264370200551581	198183639484715	264486466491701	0	0	304427601272926	0	369899085228394	0	0	0	0	0	0	469742275134030	0	0	0	0	0	622289452583681	595967450861536	0	156736570503037	0	0	114272988118889	491061385418172	963481496517601	148400438233991	0	106521941979324	0	0	803574635788266	113444038067276	0	185574330701559	0	303225262480492	0	0	0	0
'CPaeruMH38.chro .NMSa'	725050723706319	140110720656957	999113161690323	169550047249618	0	0	278604352688742	279056231927020	791243867830438	0	0	366164104255829	113685706454310	336792598899298	0	0	0	0	158015973538723	0	329153914173083	325414861230456	0	0	0	755405907601285	813333619643584	0	0	0	0	113719747881048	613701008699430	0	147012196163089	178686145328557	0	0	203342020006917	505748922680818	101411332043626	0	175172887985433	0	251974646619925	0	0	0	270585304124792
'CPaeruMH39.chro .NMSa'	266032605458243	284001495102916	720708527157833	165350246059885	0	270097230484839	240473195195804	224645727839232	844236640797966	0	0	338976739898588	0	231080752206566	0	0	0	0	0	508501331120437	0	206174060595460	0	0	0	754931396140643	819758596639878	0	156146583652962	0	0	117238350512068	611016453443444	949250574156271	148047807127696	174824890579730	0	0	192992053953671	109234538615315	959767260299799	0	0	0	244362881866609	0	0	0	0
'CPaeruMH40.chro .NMSa'	0	705514666957765	0	0	0	0	174655254817056	268149633837313	622427685595417	0	410371811546984	0	156870200506781	0	0	0	0	0	218352527555127	439197523330795	0	0	0	0	0	754472706262615	847557200768148	323001174700963	158142959348935	0	0	115670748696093	619989681123321	954162617850596	145217521113246	0	116882170354960	0	0	0	0	0	216760267087581	0	275944763795491	0	0	0	0
'CPaeruMH41.chro .NMSa'	0	196680002739769	136145347416930	168279069369449	0	270906699517411	441398882762229	169408231155991	103601565979499	0	323243412032832	0	0	364019134304454	0	223779042435420	0	0	0	556621715921391	0	0	0	0	161969259451398	669203438141151	837412876426648	0	134268884883553	0	0	120942250641764	567895141070260	963329625476537	147305188684679	175651381990752	863765369831900	0	192992053953671	109234538615315	123456476994904	0	0	0	255361737245402	0	0	243989318335483	0
'CPaeruMH42.chro .NMSa'	0	177527499157918	480180734201154	161758865977662	0	260553174173580	134042321891064	299098112504642	137423389072346	0	388248173203281	0	0	253924737467581	0	0	0	0	267804197792689	473751891821399	0	225023133214942	0	0	0	758031601135426	525399674531463	299194532362727	0	0	145494025666499	680775496459092	0	957663373465523	144173319181929	0	162956373582857	0	215692730813415	110272843107812	721445536853879	0	505398535803813	0	226401425255626	0	0	126021916449352	0
'CPaeruMH43.chro .NMSa'	725050723706319	225874208309669	999384801648488	160092706979001	0	273141942108491	188954371783822	273383579019298	161674377380869	0	0	322712640313675	412963060640849	329536874371583	0	0	0	0	0	429858892533098	0	313129772218806	0	0	0	754199427887359	0	0	0	0	0	117238350512068	621653663096920	0	631673092130064	166873950183943	0	209047687957395	0	895537946562798	917697078078887	0	0	0	227513337319747	0	0	0	0
'CPaeruMH44.chro .NMSa'	679390861781099	105827596931441	156720786029918	0	0	188020756562658	188954371783822	265165986097448	501783889822823	0	0	322182084583514	0	364019134304454	0	0	0	0	225712622614604	337257664498033	0	431821507578647	0	0	0	112735591124693	883820741672114	0	153681014840679	0	0	126559060210673	609748952239929	0	623302921797263	105754978740951	0	204399258948717	0	942022236649578	917697078078887	0	0	0	239159143023307	0	0	0	0
'CPaeruMH45.chro .NMSa'	0	221409984548229	460823370762183	161564077809941	0	0	274573084136532	165845107278303	960295461785451	0	636888807490084	0	0	0	0	205209255074305	768919216066582	0	474200891426506	0	0	0	0	0	246797428131566	763429667921929	880182048628450	219745786203407	177411211312427	0	0	0	611071777469137	948564081890200	148524910839357	176242164532698	116882170354960	0	0	0	0	0	0	0	123865452281055	0	0	0	0
'CPaeruMH46.chro .NMSa'	0	589270630941260	410114170707229	160092706979001	0	0	221655899963289	214468981206164	157520087950770	0	375975897227957	310755877390172	0	0	0	0	0	0	0	457117192429415	0	0	0	0	264522668729302	0	749271077548969	0	0	0	0	0	605641132158283	953318445592350	803424754128193	782167760528407	0	0	0	0	0	0	177887686995882	0	249447390034178	0	0	0	0
'CPaeruMH47.chro .NMSa'	0	114451789822238	997809280964049	160805808374361	0	0	211907697410475	248113056685179	840286029822604	0	375975897227957	479992807514577	0	262756596638715	0	0	0	0	0	511699477844433	0	0	0	0	0	0	747558580485511	0	0	0	0	117736088171255	621653663096920	935167816801726	144916748943701	172549485959324	0	0	0	740130096263761	0	0	0	0	275095494036803	0	0	0	0
'CPaeruMH48.chro .NMSa'	0	0	161654969702193	168279069369449	0	263950499861508	191894387555642	0	110310776258602	0	323243412032832	0	0	370833180435668	0	215486070683675	0	0	0	724135506657525	0	0	0	0	0	528492338744918	769961420632879	0	136596259014431	0	0	124024428119939	553863410539535	953318445592350	770293203040153	182247031868146	0	0	198417335448482	103591201406391	918555111003380	0	0	0	249661163117976	0	0	143445707053549	0
'CPaeruMH49.chro .NMSa'	0	168606813084899	984370123956456	164904953923796	0	157396983031415	102228047970587	222117428818740	0	0	148120017992145	351763233643093	0	349038311633965	0	0	0	0	0	756130994136070	0	0	0	0	0	759176834309670	903034671512389	0	0	0	0	118701053946563	611071777469137	105214102104047	576322411099668	178814387930118	0	203205215174099	0	102702213513652	861663767581407	0	0	0	222356678249216	512746020443254	0	0	0
'CPaeruMH50.chro .NMSa'	0	190788724133988	996681721484465	169550047249618	0	0	198183639484715	251639332538272	119618079720388	0	323243412032832	0	0	208758996218855	0	222300116814889	0	0	0	716473353234147	0	0	0	0	0	760802362105507	847557200768148	0	157134590183040	0	0	122539514565270	564500620193011	958230489286675	897584452937571	0	175237894700321	203728145481799	0	942022236649578	946663666068348	0	0	0	259402945699552	0	0	0	0
'CPaeruMH51.chro .NMSa'	0	0	992663242859824	164124580396759	0	0	102228047970587	225813788563791	0	0	364539718096917	0	0	336792598899298	0	0	0	0	0	732896652235749	0	0	0	0	0	789079774201718	872964120718762	0	151654309022559	0	0	127123966445087	575261421057458	943892717198220	765023611777127	178273940030540	0	0	198249265687713	115936849105882	780244954851150	0	0	0	257089462197603	0	0	0	0
'CPaeruMH52.chro .NMSa'	0	160092706979001	999384801648488	0	0	864767897534721	185856925136489	268149633837313	541342151473310	879648999605695	0	323243412032832	0	370833180435668	0	0	0	0	0	473519647092192	0	0	0	0	287748622426146	673660737970417	890326372969951	0	157747885117611	0	0	127494143784600	611071777469137	958230489286675	608470681738213	177005447720864	0	0	198417335448482	103591201406391	104201158799828	0	615671378911624	0	228760298770970	0	0	266014384744317	213961319911676
'CPaeruMH53.chro .NMSa'	333880134801648	168606813084899	999113161690323	125536597133118	0	0	188954371783822	272806105269709	156660825614250	0	0	283661378605968	161556308928904	236592623147305	0	0	0	0	0	502009882161774	0	0	249006497126719	0	170836850384156	753311086558385	0	0	155087604714711	0	0	113227335840256	652581302774198	104513650378473	842323157240902	178273940030540	0	537137634254184	138892165053370	961717401163951	111784983181600	0	0	0	222562990358469	327987468869334	0	0	177514584920529
'CPaeruMH54.chro .NMSa'	0	679497823009865	0	152467417686789	0	0	170768097522736	271066382311832	370046160906120	0	708691032715235	0	0	0	0	197319767636128	128597165973900	0	481073379745826	0	0	0	0	0	0	765407010430296	838118040920516	327263126655779	160228711338539	0	0	129536267087472	669244794463895	960535798519500	603831679019598	0	110727701225805	0	0	0	0	0	224159830029795	0	278268526346807	0	0	0	0
'CPaeruMH55.chro .NMSa'	0	210722049413828	100100822223053	169052046090103	0	0	195554626787839	266359599404365	664500031841550	775463562431143	0	0	376506668947114	324825648049101	0	0	0	0	0	458915153947666	0	0	0	0	227740401643476	754199427887359	0	0	0	0	0	120088854913445	623480942572384	958230489286675	654411322933383	178814387930118	0	207853644182777	0	106195665778000	100133780961100	0	0	0	222356678249216	0	0	290620184632347	222125835810907
'CPaeruMH56.chro .NMSa'	0	162162174151420	198952037601238	125594640312640	0	254409952435663	171782235860070	288712808193897	142143962736713	0	0	399233243896422	0	266585720516035	0	0	0	0	0	457950294467527	170651754481787	0	0	0	328335888950715	754104794628262	892890347170889	0	0	0	0	701628058094450	693250376853221	0	135559425660647	0	179230678690183	212171333109930	0	210677690558271	585967158416682	219912485284447	285968261346782	0	228760298770970	0	0	0	194631826698067
'CPaeruTSA01.chro.NMSa'	711967578487217	986863958780748	148764139748771	116792358257861	270094010696686	261571062114085	543125724891614	265762936597779	0	0	0	0	454751212761769	116468208109671	0	257859732910288	0	0	630157021483221	234403481357425	0	0	0	0	501556682932053	761518981675174	714749742764486	310744856797941	183263048319104	595901454338102	0	0	705099304401317	964650891133576	150377834338879	159489417801195	0	222678235492986	0	963702153705726	0	0	724007267299656	0	235005188447918	0	396803591992773	0	0
'CPaeruTSA03.chro.NMSa'	0	854878819020664	609923065618418	0	0	0	575852643059830	0	0	0	0	0	515768752767673	142938859965346	0	246451455860173	117236704408772	0	343453682972533	0	0	0	414180399019666	0	200465207001671	755737416445785	0	0	203557228752190	0	0	770028877859952	527604528564554	971903801463119	125515063184992	0	109615010566237	0	0	141674530147440	342581119303187	0	0	0	254447476339886	0	0	0	0
'CPaeruTSA04.chro.NMSa'	553405286124715	151938602000678	147095825296959	154767486366741	105827596931441	272603056722171	188658276188688	234607918966787	0	0	0	547456803427770	123408734944571	130240101260540	0	230306233603110	0	0	647710789540020	771248218685963	0	0	0	0	266738504966374	763429667921929	0	317987773164398	168221252413392	0	0	0	699611092323726	970469014185655	149954957124807	0	148791835738673	223700283328072	0	149819159280781	782167760528407	0	801089517317143	0	231700754886851	476916233447145	0	0	812053878095212
'CPaeruTSA06.chro.NMSa'	532735327620908	397787749953036	680929752162529	155603309179428	149563619390943	218438446331646	219898087371433	0	0	0	0	332780045091667	233984057807319	133119571774429	0	310794769831590	0	0	339664948271719	463098220310846	591053646242657	214248827434709	0	0	382603802962080	760191266743820	0	210082556069824	159003482535355	0	0	0	630416785150581	111303196299415	789170989171421	0	175327703047109	204013244788477	246911220713927	901195661482792	851435712515316	0	742200895637345	0	243188775754547	279045445334899	0	778447971925069	626685877011237
'CPaeruTSA08.chro.NMSa'	497540395583827	285305375829190	117552600516791	157606867107880	874423887525693	139465313189840	178301111364301	206360745719492	0	0	0	0	118786331780989	127168180712429	273354289580647	0	0	0	253163810265364	128983020435140	0	293669296475827	249190312383630	0	521904557555574	762972279468241	0	151230299570412	165922205354678	0	0	114367844481102	652581302774198	968728436776743	149552151779048	166347736210149	0	240934820959794	0	625199237209391	903701431846054	165928487174164	733752449462968	0	240470489701039	0	0	221240433214837	0
'CPaeruTSA10.chro.NMSa'	213812844296465	547464970849627	723008595837786	158009759119685	102971860099515	720020507515134	257858713344531	179700283309137	996081177944358	0	412875124381691	0	280670696367652	0	0	220552394240695	105664736233856	0	0	497622864625929	0	128677969636144	0	0	403055362219054	766233611942677	0	0	151233119813665	0	0	0	589766986416466	968728436776743	148328361226858	0	150872990310944	220955250448670	0	259843827469875	658711283533504	0	738133154971746	0	246686644417925	0	0	260323688166848	714283422828303
'CPaeruTSA12.chro.NMSa'	0	679497823009865	0	164299610110487	0	0	189661471177933	245787105071340	0	0	731145340948200	0	158057140067495	658741715716831	0	249404694703544	109202503531154	0	560117595111970	0	0	0	447645835823327	0	198718145131545	780940912389404	0	308540135301267	171992712147627	0	0	0	721009239665161	984132449413411	149477853413146	158097852603945	0	0	0	168679201237037	151070335859880	0	643226972387898	0	219886375056126	135362586154119	172373112235269	0	0
'CPaeruTSA13.chro.NMSa'	342739830023356	269694901013826	100701009094070	156474095523285	158488715865008	270756720243792	180068514901201	168231804517837	0	0	0	375445341497796	189723378318093	0	482931633503590	854573608358605	117953637685760	610529014926419	661599350022910	151663044496426	0	102249751323482	0	0	927153186711159	768786956195566	0	319619839889455	156954414385050	0	0	0	600249414469419	968728436776743	148988811111218	178629257327613	0	228419267553192	0	901195661482792	101655733425940	0	168834236592770	0	236212957352030	220164626490890	0	154018602924227	0
'CPaeruTSA15.chro.NMSa'	588600218161795	327512267930836	147514707018216	158377593584239	0	158823510743743	221655899963289	214468981206164	0	899669877417318	0	557473370903955	136345782377670	0	0	0	0	0	227467388460243	510996976619244	0	0	768639617254429	0	123045564248996	252281499451198	917648355376636	324268241927529	118015169645657	0	0	103483362834905	599111742586453	963329625476537	148981639997269	180066474727012	0	224545955504677	0	900262847637997	973788833011976	0	706137058476307	0	224670161751165	235533196896118	0	315371876381733	0
'CPaeruTSA17.chro.NMSa'	0	232497767480650	677197754329913	154767486366741	0	0	126078521346893	328638787034709	223215189209728	342705685441346	0	413405896100849	0	267329459068748	0	0	0	0	331075168866673	361052662082566	0	0	0	0	311991636499673	764250051385346	0	0	0	158276659193433	0	120942250641764	607853042708335	940281603476993	145500307681913	174889470724857	121296307776561	0	0	165097414569370	0	0	0	0	258229420001119	0	0	0	0
'CPaeruTSA18.chro.NMSa'	0	326384708451252	131827826919382	156424293921062	0	269919980714419	441014854221422	0	0	146324445581756	0	432005005549190	851882600153765	573469231814939	482931633503590	228080438892916	878734601138480	0	460137157583907	170184874016283	0	0	522059535110775	0	635422791441617	291884773384355	938610281998763	157790518049366	169187527669175	722556060018885	0	954529641849506	660145749661942	963329625476537	149269365210381	0	175778264260836	241785884160065	0	907046180234343	750801738708663	0	756887284482459	0	271901981604771	0	0	0	146630708382954
'CPaeruTSA20.chro.NMSa'	588600218161795	788094595469758	125749254223057	153303240499475	0	144050638195483	115529401504478	290135687587167	0	0	0	0	364008946377760	130485885194718	0	0	0	0	272537529587511	0	0	0	170651754481787	0	267209684673013	758331908803457	0	0	150706804409869	191786659013696	0	0	327900549286033	0	146054538146526	177215481660236	0	239991768154725	0	0	259230344155756	274693604948187	110429867688364	166360217861440	0	0	0	0	0
'CPaeruTSA22.chro.NMSa'	902890541750926	326384708451252	148314186660388	154923770420106	0	143504948807105	292724227583258	145897074120297	0	0	0	547987359157930	112334301833238	0	0	221266392761702	0	0	771248218685963	400285861479867	0	0	988965232948645	0	202592938109843	758331908803457	906948931823268	0	171614318684311	0	0	113671274485648	621498881496396	976397610716592	150854938050540	176242164532698	0	228704366859870	0	861529727152849	946173442025315	0	733752449462968	0	224670161751165	512746020443254	0	0	381590528345973
'CPaeruTSA24.chro.NMSa'	0	950145004501853	145491936792262	160092706979001	0	269400160634279	211907697410475	248113056685179	143680736367170	134528335563008	666273419687600	584592947903531	0	0	669329775233499	236714902271386	970991521110193	0	0	512416914777329	0	0	0	0	319497833226221	561152081518709	0	298406383780117	834170666295469	0	0	111659734024281	619245869987980	856906319080994	147832147810981	0	167784953609548	213922415529377	0	210677690558271	792051803963823	0	724007267299656	0	244642209984976	0	0	226803113487996	188537278613174
'CPaeruTSA32.chro.NMSa'	947851543030213	108488568701593	144541259879582	154124225241109	139483116501848	274831075267613	226546038565988	214708974283744	0	0	0	0	156824095608634	127883167452893	0	190209752638785	0	0	852043176924725	0	479451784845806	179988725487057	286480034352542	0	525908495506754	758280580497065	905867956638856	213432512759196	129823159186416	442847813321580	0	104893484019147	619989681123321	296850867336726	599060641902987	178178696113886	154907001390624	179532347953610	0	825473781492676	961671875281059	0	701722916896771	0	240103313396543	0	181261066045757	213814199005439	0
'CPaeruTSA34.chro.NMSa'	802565744083392	285305375829190	202337697891968	159891720638845	140889636677315	282949053187210	527389456340504	346833496679880	783779218878261	0	0	364539718096917	0	309786968404404	0	0	0	0	0	516298589016559	0	0	0	0	910105381090368	759946804810213	0	315170126367766	169332431744727	0	0	0	542143894725855	914248496895116	991391508714604	175651381990752	0	216760267087581	0	854663254814055	642083915927672	202818097921111	785786285786389	0	288656502760787	0	0	0	0
'CPaeruTSA36.chro.NMSa'	931838189568608	155603309179428	144541259879582	0	147692963918189	743757473081705	148205552657040	263966046886498	0	0	0	0	404290392866956	231033230482474	132964106533203	0	0	0	103538024451729	578229388389865	0	0	431641861619100	0	0	756847458962123	0	0	0	188442718563078	0	0	826253317544054	0	138763218325032	162956373582857	0	233464453343800	0	0	279989032292709	274480932909183	422608701269961	136016294845599	0	0	0	0	0
'CPaeruTSA38.chro.NMSa'	783933976862518	241084728674039	149796765403926	158316199954405	965832661077371	193294152080172	291739532126808	255822919489087	0	0	0	0	306051987431838	145096834756791	773999654499497	249404694703544	0	0	536727837130700	0	0	0	124143574362821	0	504065749459748	760883741329187	870850954243620	313474957075733	170635962289562	0	0	0	647574902337058	112165083765667	149477853413146	159489417801195	0	226554039855671	0	776806370643094	104201158799828	0	714747431479225	0	229332496651733	0	119075139860516	215967061598870	626685877011237
'CPaeruTSA40.chro.NMSa'	0	327512267930836	682233355310412	0	0	0	181187962624677	215288441268579	0	0	484074621370956	639127377869739	396970795213806	930202133895444	0	223779042435420	110336851657797	0	339664948271719	0	451670000170889	0	0	0	225677047574666	729486428632403	0	0	165807478646324	0	0	0	755424343691098	940499182622840	151443228039601	0	147011157153606	0	0	132381976975972	0	0	775502736119871	0	239712019032288	0	116814559700064	0	0
'CPaeruTSA41.chro.NMSa'	246016466999155	248097023194851	100100822223053	161706012657314	159258667441150	279933853398057	0	440675395785292	629747283248568	151026103851513	0	365073773730695	796030139253751	236592623147305	144776286806026	0	813010975760490	549260024865980	0	502024555623722	0	0	0	0	276329050012193	760752979602447	0	0	175217573524366	0	0	574864946004803	607853042708335	0	119083253517303	172859126641963	0	204399258948717	0	123456476994904	780244954851150	0	899680936637133	0	251974646619925	0	0	0	285076772569070
'CPaeruTSA43.chro.NMSa'	532735327620908	219286061569805	295432247801677	160092706979001	0	737984221550431	182238520182285	340748533286434	0	221822919190080	0	425040005332350	137471744462789	0	0	0	0	0	949532894875271	329896594965500	0	282708571974110	173761000369025	0	745776625006236	763154315808774	727579656479628	0	0	190512531679633	0	0	585688525084717	0	145500307681913	168526760031149	0	221341264608909	0	345137930899131	642083915927672	201779633832872	110345676293941	206159701738089	0	0	0	0	0
'CPaeruTSA45.chro.NMSa'	0	554014969266991	117857564450662	0	0	137618374735337	224142633123151	0	0	0	0	324867798191744	189160772062735	149232709973596	0	227467813419765	113543128106709	0	572994846737958	0	0	0	0	0	306073353028360	759176834309670	0	323125799120496	200271141539979	0	0	388745232070111	357761207966803	977144931745357	149477853413146	0	159489417801195	0	0	183869276296625	144503078943753	0	0	0	229332496651733	366747877857973	0	0	0
'CPaeruTSA46.chro.NMSa'	532735327620908	284001495102916	123308132921456	160092706979001	348861842258169	122111149993896	262563951461596	216448854516987	0	833363823239403	0	558007426537733	131005226039890	0	0	231752402376369	568083388588426	0	938338852918105	298359256649399	0	0	175252481806050	0	817526359395208	761609060695545	0	316440956222009	176816611616086	0	0	0	634151684835322	964660565340664	148611147795525	167288740193672	0	217988419199328	0	978119731808959	658711283533504	177599499771392	820377482670229	0	115313608268177	0	0	381590528345973	0
'CPaeruTSA48.chro.NMSa'	716995446654932	226285770327666	465894593399214	160805808374361	111064150949771	117509803611512	543125724891614	262206140861649	0	0	0	306611433735555	190598002018709	141847933216158	794938404127531	250850863476803	0	0	440742611561951	296073897275164	0	0	225123518243122	0	278617935510460	764008336186086	0	166077556134802	174586616054996	0	0	0	633616301940015	964650891133576	112247312558574	167784953609548	0	221898303253738	0	815564414269949	796644848974953	181865887101452	615125872076256	0	279757828937371	0	0	0	466517504214744
'CPaeruTSA50.chro.NMSa'	532735327620908	233298064848477	149697049730050	156720786029918	0	269400160634279	160625078090416	214708974283744	0	0	0	0	541649727952787	109570561919504	286313233589355	241016298728882	992518440939574	0	536727837130700	502613941098632	0	0	286480034352542	0	766088223366717	758331908803457	906948931823268	316440956222009	168160743341950	0	0	120496284918382	678879944901186	988200320849489	996030511433219	166347736210149	0	229647419664939	0	861529727152849	946173442025315	0	733752449462968	0	222562990358469	0	393670880582738	0	453756008134124
'CPaeruTSA52.chro.NMSa'	620193276209306	125749254223057	993307606038812	154923770420106	157690026350770	270090064098323	446301627802522	0	0	189723378318093	0	376506668947114	146324445581756	130966879791491	0	231752402376369	0	0	460137157583907	453098657684192	0	0	883420024799887	0	181159678212186	757514578424338	0	139128644485320	167032707449508	0	0	0	661945334289093	964660565340664	148896651649868	167288740193672	0	221898303253738	0	547897411714799	0	0	753934702164243	0	231700754886851	337449754056807	0	554520397223085	0
'CPaeruTSA54.chro.NMSa'	0	264920757376149	458087838461637	0	0	0	240016142208917	0	0	0	0	159463853248159	407841149529629	809123631410245	351508272441625	0	0	117504104937516	998925679710428	464859411105514	0	0	553078361650900	0	0	209704007360554	205432816292033	189717535019075	157134590183040	0	0	756605660358216	137031402598059	167455483602317	216977633806533	0	576872597103406	0	0	107756146482140	102748589530270	0	0	0	269736853801302	485008370671731	217214231845627	0	0
'CPaeruTSA55.chro.NMSa'	406942229987652	950145004501853	144185400261438	160928529791688	0	270639578136645	201281086132048	265615851234531	687780893386417	749026470285280	0	378131055106026	304228686222483	0	903298512612966	0	104755782095324	565852858706209	0	499814874667772	0	0	0	0	205844610248667	789079774201718	0	303213696258306	167032707449508	0	0	0	661945334289093	977144931745357	140850885896464	168311912735851	0	179754518762789	0	844902013848783	0	224727905171435	990760525676007	0	252885816341345	0	0	0	241383036551027
'CPaeruTSA57.chro.NMSa'	0	233298064848477	609648139718619	168793830461836	0	276348798183194	132678776350909	333942232748762	671964680793726	769047348096902	0	352828060996029	0	217010981547637	0	216190924896144	0	0	110281069846863	405269075253917	0	0	372419242620042	0	612946835229801	756556923936480	917648355376636	314605011793946	0	174769277905296	0	123280672365430	619989681123321	949250574156271	150288216847118	183407999190888	0	207853644182777	0	110162259210994	851435712515316	0	251624071126621	0	251418696712451	203577233793985	0	0	108111422822857
'CPaeruTSA58.chro.NMSa'	253258988485498	203379195064825	453834470118507	159957512290273	0	0	206406935254635	239314701874253	159492833337189	0	351763233643093	0	824264680797574	252542072895278	0	225225211208679	125986073181345	0	0	555904278988495	0	0	0	0	0	768786956195566	0	0	0	148442439926418	0	592162775754105	619989681123321	963329625476537	148611147795525	181750818452269	751278366861690	0	203510089767686	110844094786678	0	0	0	0	269073612374036	0	0	0	0
'CPaeruTSA59.chro.NMSa'	0	100275672259757	0	0	0	0	106578018202452	346833496679880	0	0	430582093785504	879648999605695	116089137291420	147796650847128	0	233205935212431	127994075454914	0	930059430529713	0	0	0	268045937865381	0	0	790392804601753	943462736433478	283085856061690	0	136262857380266	0	233378538063738	213713444626932	945598318812702	109632685860839	0	182969766868637	0	0	0	147010125105817	0	231692741663765	0	222356678249216	216305920235610	470024335350925	0	0
'CPaeruTSA60.chro.NMSa'	0	225874208309669	999880662750947	158469286396959	0	0	489856046073576	277856292716070	840286029822604	0	0	338445968179430	0	355099852569913	0	0	0	0	0	547336702722882	0	0	0	0	0	227857437599753	883820741672114	307860144266256	0	144031832163418	0	121512176823561	653616990887065	944496210454121	145785811536256	0	182247031868146	0	198417335448482	115936849105882	780244954851150	0	0	0	253048253743453	0	0	0	0
'CPaeruTSA61.chro.NMSa'	0	0	140696781838856	180544106259953	0	0	228306569317479	231714184778175	376462375240361	0	377581624459694	0	0	238970239644743	0	205407182274803	0	0	0	390582857553088	0	0	0	0	121206205070019	523378096186179	938129069210632	330101791092384	0	0	0	122456826303964	0	953318445592350	145500307681913	0	182121706715383	0	212171333109930	101877976850846	946173442025315	0	251624071126621	0	228426812119081	229918845933701	0	222125835810907	303861044854998
'CPaeruTSA62.chro.NMSa'	0	189337148390766	998257242168905	170675466672146	0	112700247453424	181664380958267	286696351099282	251346208871409	370046160906120	0	364539718096917	0	344682086337476	0	201083978246397	0	0	0	736674024193911	0	0	0	0	749364463164723	567065931377441	868627199342604	0	121210074333576	306032334276460	0	117123492520266	0	953318445592350	142815062422166	0	180847453784004	220026674291763	0	101873109368089	695729943528608	165121621744083	218685765650067	0	252240564633307	0	0	0	221934427188915
'CPaeruTSA63.chro.NMSa'	114193866447988	829838918196503	619494680992345	168793830461836	0	0	228139665971159	238516300725744	0	0	372003448094926	157327570286260	131244548238658	0	0	240157605851923	0	0	0	0	0	472030138275538	0	0	0	761064010990081	0	0	0	0	0	110111044361609	0	966436521534124	243262515337915	186326744732409	0	106962991902022	0	0	0	0	223478419230512	0	278877800007287	0	0	0	0
'CPaeruTSA64.chro.NMSa'	0	203692297260580	999880662750947	169052046090103	0	270756720243792	188954371783822	262751981782231	906086091751559	0	0	338445968179430	0	341758615271009	0	0	0	0	0	524581144423234	0	0	0	0	0	757518934869977	847557200768148	0	148442439926418	0	0	115735691553384	0	970617029426841	149269365210381	0	177418451841455	0	198417335448482	103591201406391	987221846826803	0	0	0	255361737245402	0	0	0	0
'CPaeruTSA65.chro.NMSa'	0	196680002739769	998257242168905	170675466672146	0	181420501558641	195554626787839	275676028414686	862683020975411	0	323777467666610	0	0	357491943136765	0	0	0	0	0	535683815538894	0	0	0	0	0	747608343615609	898541492909088	0	138128526612779	0	0	109851032750178	641724321768066	975716165616704	148328361226858	0	157585238126548	0	198249265687713	115936849105882	780244954851150	0	0	0	347327839483866	0	0	0	0
'CPaeruTSA66.chro.NMSa'	0	0	988616202918729	171924899402700	0	275353193884700	0	277856292716070	141282453500487	0	0	364008946377760	0	205445982041329	0	0	0	0	0	746002198294703	0	0	0	0	822827439061271	759906108292902	0	0	0	0	0	113227335840256	0	0	708036193534616	0	178814387930118	231713370924353	0	463339580216852	505915842542010	0	162826176652511	0	252240564633307	0	0	0	0
'CPaeruTSA67.chro.NMSa'	318498259058285	345035991704188	993818586004662	159666260536552	0	228413856648682	0	165603176385391	0	0	0	322182084583514	0	252809205977228	0	0	0	0	0	413028827827313	0	0	0	0	0	701882091900261	0	188898123469485	0	0	0	945544142514126	549533243210397	0	139926512550721	173213268718819	0	179595404775989	0	292922018256754	0	0	232912177192484	201876434715713	0	0	0	0	413123410388340
'CPaeruTSA68.chro.NMSa'	219525151323066	189680293981909	100162916311799	166301180101721	0	270756720243792	0	279056231927020	0	0	0	0	341160572361216	388169756902954	0	0	0	0	0	663246624838214	0	0	0	0	340538588287387	758664735499540	932477923472433	0	0	0	0	918841683938381	0	0	139059806933100	0	177418451841455	208158518776364	0	141978948532685	224727905171435	0	187388040960938	212910556653610	0	0	0	0	367506064643664
'CPaeruTSA69.chro.NMSa'	0	0	142578418049166	170369351146276	0	0	244930252253042	213588075411750	0	0	353368960874831	0	356927799072142	0	0	0	0	0	0	828284942200830	0	0	0	0	0	757514578424338	935784145798023	0	0	0	0	110111044361609	680616847262209	944496210454121	105873956566831	0	183431516059962	224159830029795	0	101873109368089	584873251534498	546862586217897	808328551536128	0	255860898395155	0	0	0	193637030144728
'CPaeruTSA70.chro.NMSa'	0	677197754329913	0	164347880438544	0	0	213846410139516	268740430697993	150576997143985	0	461830106799963	0	107026584641662	197752562994548	0	0	0	0	106683689185011	0	0	0	0	0	168999505135782	757453978984684	905867956638856	325717736272334	172537948437783	0	0	131350960240542	661636218199997	0	129086449118195	0	177831939131885	0	196696524422981	101853967208351	0	115661500900617	917387145476050	0	217963820678264	0	0	0	0
'CPaeruTSA71.chro.NMSa'	0	128882268402748	999563984156524	163468609849576	0	233067660094478	210120295056393	232874598026583	0	0	143895382957715	0	0	349038311633965	0	211870459974985	769523052560482	0	0	0	523845134917287	248086877544440	0	0	0	488518794587579	899288911095998	274149295242205	150356704540979	0	0	0	643663399120014	943892717198220	506298975963841	0	177831939131885	246914927024973	0	103222540284076	643504982064151	0	0	0	245983784741184	0	0	181351392120249	0
'CPaeruTSA72.chro.NMSa'	611587578375031	211444386149981	101535608193455	167974526565179	0	234671635736946	111779404380126	318198743734212	764275618811575	0	284770255556017	0	0	385372052297024	0	0	0	0	0	705441134646970	0	0	0	0	0	129508026135347	917312585236339	301536452757240	0	0	0	103570752201420	677223953413782	0	124721432861998	0	170181268969208	0	179981418936229	118620063677446	974949154031483	0	0	367506064643664	224675492005539	0	0	0	0
'CPaeruTSA73.chro.NMSa'	0	720708527157833	0	158004212627096	0	0	179893400491742	282630676527565	128047076093550	159492833337189	453126826602857	0	0	248205490393359	0	0	0	0	457950294467527	0	0	0	0	0	266668498312665	294546080620387	928124125070753	187343510203595	0	0	0	230852823872519	229738521926821	0	148400438233991	0	174001375613180	0	0	116882170354960	0	0	0	0	215605823333695	0	0	0	0
'CPaeruTSA74.chro.NMSa'	0	217770542795589	100358246278117	165350246059885	0	282194133673538	0	249142912004171	156660825614250	0	365614673609497	0	0	329536874371583	0	213983326307181	0	0	0	819482473684058	0	0	0	0	0	789079774201718	925308376103905	313440211493427	144753244334876	0	0	117559204530008	648753563814520	0	148114934379648	0	157585238126548	0	207990449015595	891101646845260	0	0	857312340161247	0	217821352199343	0	0	0	0
'CPaeruTSA75.chro.NMSa'	0	175974109668624	996681721484465	173500420087140	0	0	202519777960314	238735234889418	889046745567546	363579642483221	324335435416307	0	0	312553372073777	0	216163360216925	0	0	0	264187124503911	0	0	0	0	103486802802914	760883741329187	920199171988280	0	154902490998477	0	0	116077840241633	585688525084717	0	105873956566831	0	179493036155541	0	212476207703517	101877976850846	946173442025315	0	0	0	255860898395155	0	0	201199800980170	0
'CPaeruTSA76.chro.NMSa'	620193276209306	218456680670792	100162916311799	167303545723062	0	282949053187210	0	261469626352397	112186429680636	312681213661370	0	377040724580892	137471744462789	324825648049101	0	0	0	0	0	532830183894305	0	264202787203009	0	0	919218349377735	759279685347998	931979570726060	317954968483318	0	0	0	117238350512068	745575896870240	0	127308839453740	0	179641988358716	0	212171333109930	105844570283841	961671875281059	0	0	0	213421566473225	0	0	0	0
'CPaeruTSA77.chro.NMSa'	108638076922166	154744646512543	100100822223053	168049680468762	0	0	272482452349538	249142912004171	142044530777638	0	170842964319289	362400207118962	0	329536874371583	0	0	0	0	0	792216039776701	0	0	0	0	0	746782528524370	880182048628450	0	0	0	0	117654878728515	245864223269786	0	631673092130064	181221657128874	0	0	207612917262902	165928487174164	0	0	0	0	252447379020127	0	0	0	0
'CPaeruTSA78.chro.NMSa'	0	125292968560604	999880662750947	169052046090103	0	265931081655825	217768742668969	216965401740265	826029703311918	0	337381325961205	0	0	355099852569913	0	0	0	0	0	545127021766932	0	0	0	0	130345813104469	755025242978599	906948931823268	0	162571784586070	0	0	0	684332473199037	0	151704216382438	0	173626199657446	0	208661673797155	106195665778000	789867719311708	0	0	0	154680696326451	0	0	0	0
'CPaeruTSA79.chro.NMSa'	0	0	101567787931801	164347880438544	0	286707161627880	217608605574067	247866432191034	109305091156448	0	375975897227957	0	0	324825648049101	0	212583670525391	0	0	0	555755148626001	0	0	0	0	982180453710841	236176995389153	948604838904750	305436514584057	0	0	0	118464862282170	660885910982031	956279257338386	149439372324946	0	184613464616177	212050786567402	0	101877976850846	102882795411119	0	0	0	217821352199343	0	0	215862871818465	0
'CPaeruTSA80.chro.NMSa'	679390861781099	211444386149981	100275672259757	167303545723062	0	272360695886260	147473453190282	261469626352397	911499639245997	370046160906120	300096208590786	0	0	322722828240369	0	225225211208679	0	0	0	523127697984391	171554228279324	132035241679394	0	0	110949241615220	756232509113665	932477923472433	0	0	0	0	114884495296857	786584803143275	0	147832147810981	0	155904540518855	0	212476207703517	106962991902022	0	0	0	0	168545488860758	0	0	0	0
'CPaeruTSA81.chro.NMSa'	0	0	996681721484465	171248621735244	0	292715450064519	0	256413716349767	840286029822604	0	0	338976739898588	0	362355577097628	0	0	0	0	0	610140421990145	0	0	0	0	0	763920317881501	911997209638437	0	0	0	0	111659734024281	268564394742764	0	144658248490176	0	177446339601942	216374141612699	0	878889176673436	0	0	188095936401954	0	208375230603736	0	0	0	356113915386352
'CPaeruTSA82.chro.NMSa'	0	668648966139706	0	172017398039783	0	0	278119778649718	349765822261034	101670075821205	0	443150621743468	0	234135719734430	0	0	0	0	0	461768785592256	0	0	0	0	0	0	759777425455201	953426133901436	324833356501348	0	162460679375767	0	112073372419859	0	959261754040458	145500307681913	0	177831939131885	0	0	851947428510772	990254184120374	208158518776364	0	0	217821352199343	0	0	0	0
'CPaeruTSA83.chro.NMSa'	620193276209306	101557529784919	0	169052046090103	0	0	195554626787839	271066382311832	112186429680636	319147732084269	365073773730695	0	0	329536874371583	0	0	0	0	0	523127697984391	0	275305458318669	0	0	0	753253377286997	928124125070753	0	0	465367115829227	0	118137854098400	633666536933112	0	146170136971352	0	177418451841455	0	208158518776364	878889176673436	0	0	0	0	217665737058077	0	0	0	0
'CPaeruTSA84.chro.NMSa'	0	282873935623332	715383306545573	171924899402700	0	0	449188110026931	0	714307072754537	0	304427601272926	0	376307753896671	0	0	228827307982578	124267986849506	0	0	706237744062248	0	0	0	0	0	551589828550395	973159756086592	314451899795722	147116236190521	0	0	354781497432422	719816876653516	963329625476537	149877604647198	0	174889470724857	217045366394259	0	478003221325661	899917545875737	0	0	0	242049398364660	0	0	315818819288818	0
'CSaurBHI01.chro .NMSa'	911018960784997	675168464900103	914389732290872	0	0	358427622962594	244282469596209	0	0	0	0	0	499998831009736	718248226800860	0	156970602953294	0	0	0	582703862400713	0	0	334889611762063	569578145766757	791399692936393	532327996852893	298835154358797	0	125278859517410	528922508376570	0	115244701303042	474685854487179	959540437287588	531948931384014	173213268718819	503155020791030	152036569021399	0	219912485284447	718752525892254	0	325043640095583	0	212805871768800	0	0	308598974691059	0
'CSaurBHI02.chro .NMSa'	927869401158008	643578310400499	597525742094911	0	0	282303801820112	541930428077690	227532210063642	0	0	0	280446912115433	212439180198247	161417878009726	0	119758296877767	107728586431901	0	357728920513959	549260024865980	743865620183623	0	304802792589992	0	311199169099206	754931396140643	294358922108415	846034066269630	709655368122611	720110673547191	0	121512176823561	0	946178740938041	429238746909116	182911961226513	0	242761315726479	0	829232734330333	773543389432618	0	923015854226705	0	912562264078616	0	0	584501495737644	287962427012180
'CSaurBHI03.chro .NMSa'	0	419437534710937	510956388338422	0	0	0	686868119296569	235752902342867	0	0	121052984689936	207976582822641	902899710372099	577550520211569	0	632743499928400	133115059598776	0	508980590933212	507123919381563	0	0	0	0	227883793354592	147626588405833	764591637961595	535841809704239	532947404760299	0	0	123810057526152	597963902723848	159168287870238	433368056295384	185099340686220	144951793015123	0	0	0	463291794125596	0	117916033643297	0	214747002044372	357200189274619	0	0	0
'CSaurBHI04.chro .NMSa'	848265402406608	710029030499111	419548418741164	0	0	407063172322346	325780019968660	102006009992628	0	0	0	247805922737117	279863916574132	101820312790551	0	150689693368755	104101850458647	0	0	642482355225663	753211959499952	0	565726802733606	0	814700223674906	158519723358972	909017262603206	190285444682438	240641258053659	849715925909944	0	124958807189591	474685854487179	959540437287588	331437534295133	0	182499030287887	250278728755923	0	241014734407545	883779552198361	0	791074034656688	0	101269223380867	0	308699352207446	0	198547302284221
'CSaurBHI05.chro .NMSa'	703400631686890	322366229826611	107988924862854	0	0	275143822171102	253557428467258	144069713996543	0	0	0	172011461929974	373784162427858	188609383367192	0	175360243301686	117848932411285	0	0	110165103122992	518647824801040	133190571873055	639935792622356	0	307025505132805	115824408614660	868627199342604	103102114756131	128694254204935	841160302598955	0	129720930881634	652317979977834	964826508659514	581946872191403	183700834061355	0	247845445355422	0	676166280953191	101655733425940	0	470353106338609	0	101269223380867	249815538274208	0	0	164722798751523
'CSaurBHI06.chro .NMSa'	848265402406608	139767386938685	565747280019080	0	0	270756720243792	155333980029964	0	0	0	0	0	685622390305417	908269944758934	0	180913421974140	121299594706723	0	0	864979358721262	252467442894684	0	473433755273166	0	222169097478241	891156800143048	800804199653850	0	141570875444176	820540284327424	0	464961753596882	710242228603044	406790026312023	150340717346056	0	199180933932233	246369325511511	0	300788892163541	812322400501561	0	622226962063164	0	912562264078616	584501495737644	0	220164626490890	206586372061508
'CSaurBHI07.chro .NMSa'	647535741146002	658264745807228	554014969266991	0	0	271615095840730	443574202792445	0	0	0	0	112682673824858	294737928867278	908269944758934	0	180913421974140	102508022782963	0	386664334762484	695511945218855	0	0	570315243994439	0	986995160475105	851194733345988	812552522619758	113318959244202	146815611534648	842704488249896	0	127282022284078	408925383545095	955878769559084	523667512856170	180753658387207	0	239320543373165	0	137726307265932	931426134269543	0	763583890156499	0	793827204530440	221165565682053	0	0	587638477559293
'CSaurBHI08.chro .NMSa'	875046069268494	500463874175242	492199368684582	0	0	128272134976806	352688349498255	172888275950234	0	153076619002948	303441209064384	155666391216323	866880240771246	188609383367192	0	173914074528427	0	0	910105381090368	646771917620657	602801040705425	0	0	0	701089559534275	313440211493427	318052033611899	0	129454812197221	665445575840360	0	127554838631810	109050342912821	959540437287588	331437534295133	0	183700834061355	186945684978114	0	163876182758886	856230575599334	0	352038307370318	0	562669574314168	0	0	684388956594666	863792634911039
'CSaurBHI09.chro .NMSa'	911018960784997	587259005212881	0	0	0	276313160894372	232947339958366	740380475237321	0	0	0	511342856646249	673175288774706	154418653562228	0	298097070391752	0	0	764568642428638	0	770646938923581	0	0	0	657133796852685	158519723358972	848593810614634	953995092560579	144827012313873	789458382518711	0	532648335412233	563985369774555	964826508659514	433368056295384	183700834061355	0	242641135349132	0	829232734330333	856230575599334	0	885481296998611	0	393635759220719	0	260168572853056	0	164386440098816
'CSaurBHI10.chro .NMSa'	901910984125366	250716322293121	465479689561763	0	0	179045521239672	420079570787800	0	0	0	0	238777390612163	166205497796911	165197585854429	0	392496232249420	980613013471336	0	878257250881199	884953565440466	549837518413953	0	331552599280597	0	483006821265047	221442106599102	790243190023899	0	127446095960296	820540284327424	0	133159916432724	0	897707889243796	748058322948783	0	185099340686220	250018697716090	0	953264817195112	766749742161117	0	519444899847077	0	571889911124881	240680921685436	0	0	208115583232467
'CSaurBHI11.chro .NMSa'	904435927844089	692768344977647	436310938228043	0	0	263446267298982	125343971304035	176327612438120	0	0	0	512938239729345	117864581882826	205445982041329	0	193191422635811	111448529336780	0	338226976903361	142593321224668	0	152437399276486	0	0	401934676072376	314071645071661	240075113127528	0	144827012313873	902537458403996	0	123318680509264	244459618466806	406790026312023	107703754086333	0	177395843854758	231472644004478	0	165928487174164	780244954851150	225543852880406	135723578292565	0	912562264078616	267215198029494	0	188914162955690	659811111061095
'CSaurBHI12.chro .NMSa'	0	181274325804720	878750242916927	0	0	0	180068514901201	218762291451546	0	0	0	141724097566636	147033122662664	106807820177890	0	606739636744653	161836291457068	0	492365788899806	0	0	105554962360217	0	0	350030307985018	756876116206841	843451708143362	118762226745622	511124846275275	0	0	127554838631810	631158937376623	338449314330216	232423966871643	179188472179501	0	0	0	0	117263957298748	304071406913718	721605114239725	0	214747002044372	155420555441746	0	329780592684416	0
'CSaurBHI13.chro .NMSa'	789463132115555	234576621041334	973065975545790	0	0	313962540945978	166072942485662	0	0	0	0	0	538541926017699	862695524673177	173340988836469	0	104101850458647	0	712154672790917	335219142636236	526356042455757	168302536820503	110373117750474	0	480230847134552	219466755475591	294409598612290	0	763331505759142	876858130204902	0	125554442013939	311633840787806	959540437287588	151109451344417	179188472179501	0	246369325511511	0	541508030378806	789867719311708	241674452379446	228448510184476	0	413123410388340	230737522361568	0	0	203241303134761
'CSaurBHI14.chro .NMSa'	105844625477862	0	987529139406416	0	0	331223652411064	0	720982633667665	0	0	0	547987359157930	813829614383596	783520138477754	0	0	0	0	892968447800841	256388470134060	0	0	600752301454994	0	202648425136909	342305466935491	268127000258964	0	114396425515638	116388222468994	0	117856220192113	677177897194727	940892669566116	149318172878925	166908278512223	0	257992996151119	0	221285084012252	734795924131653	0	298952079406034	0	214747002044372	0	0	289187671935333	0
'CSaurBHI29.chro .NMSa'	125901143738820	459771254552500	422167349362166	0	0	144050638195483	0	279653182427351	0	0	347017729247515	181779202645607	165401993913574	697784711027083	750627152836109	203980972536808	0	0	445242069417374	768639617254429	0	192464357661741	456893707114917	0	491548992761477	787556068275042	881335497885043	0	133665929576026	269923449377242	0	748020259392072	639738981218249	948564081890200	608470681738213	178629257327613	0	203728145481799	359785233662481	168834236592770	780244954851150	0	396561474144142	0	222356678249216	0	0	0	290620184632347
'CSaurBHI30.chro .NMSa'	926907491471276	438764023530202	574220409614844	0	0	331223652411064	136082024388595	194740487067147	0	0	0	0	584883323379185	326512739366831	763375398579743	141262800591744	0	0	522059535110775	133841311399443	408175996869963	0	397112774744176	0	458148205237604	770410774562058	814798107205741	103550835762366	187772822229536	881375153762632	0	119227534921932	0	959902879114163	151553806653236	183700834061355	0	254027029292518	0	110856143004080	738602007364142	0	774625153994531	0	222536065848808	0	0	0	249815538274208
'CSaurBHI31.chro .NMSa'	0	238813137102212	0	0	0	0	354935457887681	360544608164553	0	186228968260846	0	515937788765742	158388897735579	197499059671797	0	627046917572775	0	0	169971517330890	0	0	187984153285483	287945203957523	0	441995963481185	763573685841824	397802524814256	748475323242398	760375000394079	769420723297671	0	185853571141385	425934305940889	215796363838097	150382415168646	0	147209096143143	0	0	0	114474795613594	0	0	0	209935346227098	0	0	0	0
'CSaurBHI32.chro .NMSa'	739785358876081	141028636896035	0	0	0	301135327448297	270685926842211	165248156777973	0	0	212439180198247	0	128421694421210	188609383367192	0	183340967305438	158886642444147	0	902002376488962	556286724811702	0	542296599679986	0	0	476320072721437	307860144266256	823060368085748	0	544505355971928	113108206228808	0	158214635807277	536230615199131	964826508659514	149020369543535	0	183700834061355	246369325511511	0	791950832706548	108837061659670	202581864035461	519023250204264	0	240239958044874	0	0	0	825660349036496
'CSaurBHI33.chro .NMSa'	849857629210537	184604847995656	0	0	0	273141942108491	429007266336887	0	0	149184017164213	307807480191381	0	513636980465075	0	0	486765160019530	121299594706723	0	804731704037564	695700419358300	0	0	0	0	100290246363400	770410774562058	774116274591583	169468481659416	512713836930726	876858130204902	0	102893406107610	640846118667437	964862084244405	149435655879624	0	181706495801225	242881862269008	0	881999127816297	848327387085147	0	642403375557354	0	230943720908241	0	0	331752030449678	0
'CSaurBHI34.chro .NMSa'	0	102068809884297	0	0	0	274325762884085	464472762073837	0	236814150158637	170532907291231	0	418995369792988	0	0	0	228080438892916	0	0	168302536820503	285989357158307	0	0	0	0	648967572564217	237250585394640	0	0	926895469749922	930794055315858	0	0	653385002011901	954616807742238	149848586818251	0	0	244056222488356	0	221285084012252	182499030287887	0	495340632241504	0	219695960353500	0	0	0	0
'CSaurBHI35.chro .NMSa'	280921134996524	0	984525396674288	0	0	273439796251545	276618024963605	224008567838165	0	0	0	0	443081404572974	146251171262477	259999941169290	0	0	0	0	176334030118378	0	0	356949775652589	0	258054376250684	759362151587530	180533573005473	666268929434488	156829469718516	0	0	0	797899451097826	946881404887169	150026870900516	179493036155541	0	562410518844808	227346414347161	0	680005060591289	876309956446259	0	0	215128386504745	0	0	0	0
'CSaurBHI36.chro .NMSa'	820786361608593	202512897810342	784527784423948	0	0	274362575948871	434186325782650	0	0	147215111366233	0	407841149529629	119137158433336	0	0	0	0	0	0	133841311399443	0	0	0	0	555384042999412	176875128779083	344848593382513	0	138296621988293	0	0	0	573641906087890	0	149092500117244	0	181173733763234	239320543373165	0	944027417520946	273899645938962	232093793663138	258211473266799	0	213421566473225	0	0	0	0
'CSaurBHI37.chro .NMSa'	679390861781099	155973418100976	0	0	0	273973817864224	276009856791257	148290626638164	0	176574361424135	0	459107600280708	246415624558983	649491407761440	242056781190883	0	121184764975401	0	0	698068294280672	0	0	543330275627084	569578145766757	386780479668451	342417095090869	0	0	147086148576772	116884162567823	0	120799188664556	0	955878769559084	150446946276543	0	179072960779514	250704149892039	119012452068022	657035140654579	0	0	610748971235645	0	227051328742671	0	0	0	222381686270690
'CSaurBHI38.chro .NMSa'	505525572383253	200864850916835	0	0	0	270097230484839	435319838746435	0	0	173183825570620	422366438720617	0	780993641638353	0	0	186769490720065	0	0	0	219981843343556	0	0	0	0	586956654796938	419695287893269	0	247739562425035	146532502628260	0	0	0	664091856762649	955878769559084	149318172878925	0	178657749865356	0	240328032325977	137266733180379	834877472525698	0	307326121701941	0	231406151283569	0	0	389239216557008	0
'CSaurBHI39.chro .NMSa'	884238293923112	219986510206444	0	0	0	232230920565105	475367023275912	0	0	156589059681894	0	351763233643093	110970285427853	0	0	300873531669946	118709916859467	0	0	143023896727734	0	0	869093953015240	0	217813305974139	756687976911957	0	212239228015839	109426011499999	337310665876319	0	0	679254723280296	960535798519500	149598886123290	0	181601718540461	0	239617713320149	931426134269543	0	917257210313817	296440100207644	0	233621680149216	0	0	0	0
'CSaurBHI40.chro .NMSa'	0	202992421870935	0	0	0	0	463508775971271	0	369942937182225	247663702535285	0	400841983155219	0	0	0	232443255110158	0	0	0	564126706231754	0	0	0	0	0	779856949059738	0	332139902362244	516421834123429	0	0	147635199764101	665275207071488	101303821087703	148805464938519	0	0	0	0	916398918482259	176242164532698	0	139563389834931	0	225040054259719	0	0	0	0
'CSaurBHI41.chro .NMSa'	0	153495313651441	0	0	0	270236275279002	464303282581166	0	157576949121898	352865624092608	0	0	391740263407933	0	0	0	0	0	0	615443357197856	0	0	0	0	738154891706178	113789019394128	0	0	141570875444176	0	0	0	653269493762931	0	149020444965467	0	0	0	250742726194412	137568129277754	182121706715383	0	471844650245202	0	231084061322286	0	0	0	0
'CSaurBHI42.chro .NMSa'	0	102068809884297	0	0	0	178213645483939	473294338072416	0	189021112778754	0	0	0	636621614620640	0	143338064797519	930741468638237	0	0	0	490886687594859	0	0	0	0	496810443683637	344151841598677	0	0	543836409028418	764526030446394	0	0	646944005139737	960535798519500	150283640610946	0	0	0	244045672249086	163289316464512	181706495801225	0	274144684427659	0	228760298770970	0	0	0	0
'CSaurBHI43.chro .NMSa'	762598217258683	140427634947816	421394023695019	0	0	181420501558641	313623599554040	155314606253097	0	148543977844169	0	158202910983480	132339012145283	108141894111800	0	152262599526732	0	0	198807280583511	113995084667380	526356042455757	0	0	0	968076764104727	239242489919542	337949949133240	962820308220008	249390222156438	0	0	119784827086422	0	936636128385002	150868930092254	0	181173733763234	133237338053509	227651978264909	0	192457898757443	192022062130254	544166513548093	0	221432830618662	0	0	0	0
'CSaurBHI44.chro .NMSa'	620755074284117	371202597812667	0	0	0	273439796251545	471054002989796	0	413448745297004	309407587489142	375975897227957	0	341343497189782	0	0	190209752638785	0	0	0	532137974037654	0	0	0	0	836216257947437	771242072489370	0	291596588076004	150487460552675	698631898683609	0	0	668617513626820	948564081890200	149318172878925	0	0	240328032325977	0	711674476917692	105622326858934	0	307326121701941	0	226446815269021	0	0	0	0
'CSaurBHI45.chro .NMSa'	975136141201511	438764023530202	536028020567734	0	0	280301921757502	254575381321143	186101963043760	0	0	0	265931707783700	613623406611438	0	146996117066692	0	0	0	710123926340913	268748966040638	0	0	0	0	245017721636419	762918461405698	589644066255928	320765173239933	895881633063609	0	0	504331760162068	177730417703056	0	149160653801038	0	182039950862713	232659778305700	0	0	668582857428964	267501436624319	513904655010610	212805871768800	0	0	0	0	0
'CSaurBHI46.chro .NMSa'	905056802027578	157261315818706	344138862842529	0	0	389772883029391	276009856791257	152997409545631	0	151842298821065	0	588254392306814	880980067784717	0	0	326381001962886	0	0	757630032756771	250983822332022	0	0	0	0	528269805924887	766297620749826	180533573005473	323760057968183	918864288616272	332179501680074	0	122127149664575	104456985875274	941922199756927	151443228039601	796833546276243	101490379135609	824267717585666	227651978264909	0	904089857256184	192457898757443	143711014109863	0	221432830618662	0	0	0	0
'CSaurBHI47.chro .NMSa'	0	116289428492390	171279062129837	0	0	0	294517731279640	105977111825402	0	158541149943324	594967268749936	0	675025880904295	0	0	201107999696693	122263818276152	0	981216364086416	0	0	0	0	0	560521133756973	391942082373963	744693722440255	127475068988003	142383435759315	0	0	325750686197775	625061050904323	960535798519500	149318172878925	0	182969766868637	0	0	0	105752035806246	0	0	0	225832616344780	0	0	973537100188975	0
'CSaurBHI48.chro .NMSa'	884238293923112	110469491921333	0	0	0	273141942108491	276009856791257	155314606253097	0	120881605936802	708691032715235	0	0	0	0	209000651309699	0	0	930312686727608	647121057153876	0	0	0	0	483006821265047	313440211493427	334457958391240	0	104453586801573	235387695953631	0	122750189479601	0	956279257338386	150305589424424	177312479014407	0	140650675078013	0	751340411247635	824099435501956	135723578292565	600464997385782	0	221432830618662	0	0	584501495737644	0
'CSaurBHI50.chro .NMSa'	424433811291731	136775268552905	0	0	0	274985252643038	435319838746435	0	0	151842298821065	0	614626417554890	126393616708939	133261931611440	0	136772244599457	0	0	0	155004117371272	0	0	230593802701242	0	258054376250684	198663385802911	164664479582240	258890207988043	562895270868915	128459934909814	0	920865104986356	637599934248787	946178740938041	150283640610946	0	181706495801225	225246441281196	397231098464279	0	969255422758862	627784718192176	236425895633193	0	227277845576038	0	0	0	0
'CSaurBHI51.chro .NMSa'	909252487851269	848621215642412	148060505842053	0	0	233877129127051	420692865807286	0	0	153508916917586	0	221183106322077	773161714921070	0	0	263615121772676	110712819247283	0	0	272956660212044	0	0	119792972250410	0	879012150792674	766233611942677	0	320765173239933	100753706490418	510159633323151	0	0	329611454416161	956279257338386	149318172878925	0	859822720341477	0	256254316283543	0	102759225475557	113881009687858	258211473266799	0	223617087479132	0	0	174421905722083	0
'CSaurBHI52.chro .NMSa'	424433811291731	135026768185864	360371541765200	0	0	272360695886260	433616912439741	0	0	157256384388935	0	460768779350645	505945481101575	256659084749533	247925769083012	0	880284564643935	0	168411669757802	328672327274329	0	0	0	0	181149293516607	333566116865331	101513088059060	0	606105103631214	103040562448349	0	657489940955227	637599934248787	951137946068282	149868429696788	0	180753658387207	264969551127624	0	0	115100168886613	659892074221140	0	0	219695960353500	0	0	175404550037559	0
'CSaurBHI53.chro .NMSa'	111069465113867	969962042361646	250716322293121	0	0	213588075411750	232040536812051	0	0	0	0	0	130485885194718	185709751877962	227324563606084	0	0	0	0	692940219276513	0	0	206164381676379	0	105042045149929	728087362699339	914019484473435	0	133814094263343	0	0	105956359684140	683633654446784	965207163211480	148328361226858	174461485947630	0	182791884136262	0	0	174831858197472	199394203737640	0	211314395080528	0	0	0	0	0
'CSaurBHI54.chro .NMSa'	0	189327344901902	0	0	0	0	276009856791257	162101075647096	146584145993691	265316390001578	460234692862580	0	0	0	0	183159285879248	0	0	0	0	0	0	0	362110501990473	359769550149309	762918461405698	843451708143362	335109454419103	978967951308179	467251786157693	0	428900813526867	629140302854171	965207163211480	149746157656152	0	179493036155541	0	0	0	104201158799828	0	0	0	233927271173774	0	0	0	0
'CSaurBHI55.chro .NMSa'	777874055595833	236760739847190	0	0	0	270639578136645	162793679756405	161551797032922	0	147974094994879	0	0	228569979151707	0	0	243373990059868	0	0	0	661881731255084	0	0	399304806974137	0	147983459717356	292308702304679	342900201001098	0	447362768113111	927894383713447	0	112840215090395	662813144976642	948564081890200	149160653801038	0	175327703047109	0	252078436541946	0	129352344200220	407889688840131	337449754056807	0	242794252252355	0	0	0	0
'CSaurBHI56.chro .NMSa'	119263342975065	994989517603041	207460339443865	0	0	272237365339784	508690054907179	0	0	0	0	151393923235385	657526876523541	0	0	245536665781134	456213384061789	0	713429733126874	0	0	0	286600358250172	0	688010351554380	736476924118931	729080958113911	177549451282338	800876628060333	933825140098794	0	919809210654373	298975172827666	945598318812702	130059766245733	0	148791835738673	0	0	0	951345561847228	101230015047495	337544222587672	0	237770888756715	0	0	0	0
'CSaurMB01.chro .NMSa'	0	145412747895643	134263711206621	0	0	123673714064459	434003594143782	0	155733243519335	465211487139644	157327570286260	0	0	0	0	235979096179469	0	0	0	498428064363949	0	0	0	0	182265070524114	740164804372097	0	0	168092817290609	0	0	107080739111139	664865561195248	107777513686250	0	113444038067276	0	0	0	0	0	0	0	0	0	0	0	0	0
'CSaurMB02.chro .NMSa'	0	149564766443444	0	0	0	263236250181333	198183639484715	247021624978500	151026103851513	452944885742658	183908672216768	0	0	0	0	276168255220318	0	0	0	0	0	0	0	0	0	750407703572125	0	0	144753244334876	0	0	109950863841318	647946261497408	118754867251642	144741609604939	0	119235923038967	0	0	0	0	0	0	0	0	0	0	0	0
'CSaurMB03.chro .NMSa'	0	146444153315166	0	0	0	0	268525331690243	195982138408819	157328626602431	618089804969638	0	0	0	0	0	298441002832472	0	0	214248827434709	497064715138018	0	0	0	0	0	0	0	0	142290481144880	0	0	110111044361609	648522116787357	106824751449155	146745916061608	118378896164445	124569307609637	0	0	0	0	0	0	0	0	0	0	0	0
'CSaurMB04.chro .NMSa'	0	134387102493366	0	156193607281480	0	254409952435663	201281086132048	242996178949056	931265406445263	460768779350645	182455630633940	0	0	139281100696740	0	0	0	0	0	0	0	0	0	0	142424481242923	299194532362727	0	0	141656449587506	0	0	0	695681311306434	957373150744143	142845364653275	0	850519770379650	0	0	0	0	0	0	0	0	0	0	0	0
'CSaurMB05.chro .NMSa'	0	202337697891968	0	0	0	0	285774754455964	160670891238508	100536571393223	593232637111436	0	0	0	0	0	0	0	0	0	408935975280503	0	0	0	0	0	716341826858460	0	0	140567646792207	0	0	108648340927114	659479613194049	107576163733099	147272875187911	159985631217071	113444038067276	0	0	0	0	0	0	0	0	0	0	0	0
'CSaurMB06.chro .NMSa'	329299544675303	723102896919936	0	137803889217035	0	0	230433195860309	192463702996371	0	973178194542591	138372348205791	321875193896408	271968717591797	0	0	0	0	0	463483149397578	0	0	0	0	0	0	499885439558893	0	0	163255202317991	0	0	0	693194593544326	940499182622840	147832147810981	0	137468035835964	0	0	0	0	0	0	0	0	0	0	0	0
'CSaurMB07.chro .NMSa'	0	159588422656859	0	0	0	209892016473957	199544952254029	0	200208778116227	414060040612300	114507457751385	0	340757617423453	0	0	0	0	0	0	0	0	0	0	0	120932570563734	143565761481560	0	287959113037965	153163202405264	0	0	0	663856196761252	961893182322895	146337324715193	746409576245305	0	0	0	0	0	0	0	0	0	0	0	0	0
'CSaurMB08.chro .NMSa'	0	878750242916927	0	143660248096230	0	146080067230005	136437990076419	0	0	370616137010197	112334301833238	0	864789180120884	0	0	0	0	0	0	0	0	0	0	0	472919705084077	315431810208899	0	0	148779131471255	0	0	0	648894921064704	954162617850596	147488375359423	149268939450334	0	0	0	0	0	0	0	0	0	0	0	0	0
'CSaurMB09.chro .NMSa'	0	454512751823710	0	122120052245457	0	0	437196015823446	0	0	336636705556057	168993975034020	210006112497224	154807974743647	0	0	0	0	0	0	0	0	0	0	0	0	356474903868797	0	304630829895262	141656449587506	0	0	632293031345464	734881342508041	0	147297700017433	0	0	973674980505572	0	0	0	0	0	0	0	0	0	0	0
'CSaurMB10.chro .NMSa'	115396769104528	307931671351398	0	159357759460528	0	267979887699053	0	307462319858107	797867249476316	230727495654285	161092801014959	0	0	0	0	0	0	0	0	0	0	0	0	0	0	0	0	0	0	0	0	108016373540907	684332473199037	0	841278522402584	118800764336052	0	0	0	0	0	0	0	0	0	0	0	0	0
'CSaurMB11.chro .NMSa'	649140924026988	130518702893866	0	163316274556948	0	0	217768742668969	159430510007250	508310816595202	694788786258225	165401993913574	189723378318093	0	0	0	0	0	0	0	486543461187287	0	0	0	0	0	319790912911382	0	0	152053428424744	0	0	0	634151684835322	0	147551593711819	155157051190381	0	0	0	975529998837984	0	0	0	0	0	0	0	0	0
'CSaurMB12.chro .NMSa'	612602871696507	698890064367589	0	134240974597318	0	0	221655899963289	189221616921479	0	0	0	168993975034020	418757724076811	0	0	0	0	0	0	0	0	0	0	0	113891470602316	0	0	0	152053428424744	524268370626022	0	185853571141385	631975621366864	0	147305188684679	119627255747074	0	0	0	0	0	0	0	0	0	0	0	0	0
'CSaurMB13.chro .NMSa'	102812778009949	102157716655936	0	165918011163162	0	268590066717056	0	249811972414519	0	0	213846410139516	185257084459058	337989197122561	0	200462182924870	0	0	0	597332567548655	0	0	0	101382076787696	0	517202549943812	727276365834211	431848439982498	319619839889455	507927297260582	0	0	117559204530008	660145749661942	0	144741609604939	143283762992314	0	0	0	0	0	0	0	0	0	0	0	0	0
'CSaurMB14.chro .NMSa'	115318962567042	940428381854613	775983915769406	155858366740839	0	0	233735124694192	238155617824977	0	769047348096902	932900306160394	164854514297253	168331171074030	0	0	0	0	0	0	0	0	0	0	0	176187253875928	0	732321549183626	0	178750560007130	0	0	192457450230499	678879944901186	0	145773984047364	105696131245854	0	0	0	0	0	0	0	0	0	0	0	0	0
'CSaurMB15.chro .NMSa'	0	136037446310634	0	159891720638845	0	0	201983444256614	248241644039623	975903040054292	0	549593086389668	0	0	0	0	0	0	0	0	509856284503906	0	0	0	0	0	302190336071819	883108445060263	0	132670217944934	0	0	109950863841318	491061385418172	945179007060830	144173319181929	118800764336052	103611533348799	0	0	0	0	0	196090333891291	0	0	0	0	0	0
'CSaurMB16.chro .NMSa'	679390861781099	788181958617723	0	158469286396959	0	0	188954371783822	277378954721379	519224302727596	0	193237465920304	0	0	0	0	0	0	0	0	0	0	352308612188293	0	0	0	308540135301267	0	0	0	0	0	0	619245869987980	0	146337324715193	0	0	0	0	104728803223196	0	0	0	0	0	0	0	0	0
'CSaurMB17.chro .NMSa'	105767008616657	107537848681634	0	0	0	271417382037129	167553703460823	299271767129727	723684779371779	0	495025603291635	0	0	0	0	0	0	0	0	0	0	328672327274329	0	0	0	348039812624961	0	0	0	0	0	0	355579141122569	0	950003936703027	0	0	0	0	945184182562157	0	0	0	0	0	0	0	0	0
'CSaurMB18.chro .NMSa'	0	131506118114497	0	0	0	0	419009741562359	0	234705651947220	329029567512577	0	0	0	0	0	0	0	0	0	432357568117136	0	0	0	0	0	737294254498050	0	0	171992712147627	0	0	760662975843986	701628058094450	970469014185655	126794843418529	0	0	0	0	231978506057012	0	0	0	0	0	0	0	0	0
'CSaurMB19.chro .NMSa'	0	125482853742875	0	164299610110487	0	0	288837070288937	141279366560524	108686390099690	265931707783700	992118065103980	0	0	0	0	245665507593011	0	0	250018024663310	372406799641363	0	0	0	0	0	722942724355463	0	0	161098305886219	0	0	732333943494909	577601846420277	970469014185655	149185445742872	0	109615010566237	0	0	144951793015123	0	0	0	0	0	0	0	0	0
'CSaurMB20.chro .NMSa'	0	128528153596890	0	159230287689922	0	0	232857570282722	222325415329233	225274718844256	0	324867798191744	0	113685706454310	0	0	261269325271127	0	0	0	0	0	0	0	392193141941210	0	718089094261587	0	0	149709627062903	0	0	615282751216980	752496251966376	951126195140056	146074605629260	0	0	0	0	564718972747882	0	0	0	0	0	0	0	0	0
'CSaurMB21.chro .NMSa'	0	133716510333912	0	158316199954405	0	0	197608580443709	236395013700073	482018122623556	966761980208350	445738554085854	0	0	0	0	257144713485053	0	0	0	335742395069546	0	0	0	0	0	647244993481762	0	0	154439083114441	0	0	617278259026664	125420290935941	928139042918353	146054538146526	930906887453661	0	0	0	0	107919510121896	0	0	0	0	0	0	0	0
'CSaurMB22.chro .NMSa'	0	723102896919936	0	156047928360111	0	0	158038829535228	0	0	339266147030484	310860092446289	258423628238708	189181090926028	0	0	237441899150750	0	0	0	476411481000811	0	0	0	0	129310098870017	709645971196261	0	228522800570866	130545498345332	0	0	706547224415706	191979331454924	954616807742238	149848586818251	0	177005447720864	0	0	482710370678234	563147774122854	0	0	0	0	0	0	0	0
'CSaurMB23.chro .NMSa'	679390861781099	677197754329913	0	161083529340610	0	267956502128892	134787265923179	205260746986647	0	0	775463562431143	304427601272926	216936212432625	0	0	245665507593011	0	0	0	0	0	330604381837822	0	0	0	689194316878985	0	298087208469342	185611941274114	0	0	215502622218109	581499878899957	0	146367013299534	930906887453661	0	0	0	0	0	0	0	0	0	0	0	0	0
'CSaurMB24.chro .NMSa'	117702679106681	101732379821623	0	166301180101721	0	0	0	249142912004171	0	0	271140159584245	833065859037608	156870200506781	0	0	225225211208679	0	0	679093915963009	0	0	379001045098450	0	0	0	564896014014706	0	0	0	0	0	0	605641132158283	0	104572104761747	0	0	0	0	0	0	0	0	0	0	0	0	0	0
'CSaurMB25.chro .NMSa'	588600218161795	878994214241792	0	167186848249564	0	0	196591872421803	196019546146127	506562755406199	939421504743576	136345782377670	233450002173541	332780045091667	0	0	0	0	0	0	0	0	0	0	360776910564006	122260745828218	295811770992275	0	0	185322032059678	0	0	617278259026664	797072945700386	943848454750622	0	0	0	988793865317336	0	0	126876626141691	0	0	0	0	0	0	0	0
'CSaurMB26.chro .NMSa'	0	140772060553766	0	0	0	293254617820953	422079187204201	0	273404754647736	538541926017699	136345782377670	0	0	0	0	265592529299533	0	0	0	340895313339971	0	0	0	0	0	504640624136719	0	0	162687266956434	0	0	159450696107303	504405500653949	963481496517601	148400438233991	0	962647598339984	0	0	125597405199041	0	0	0	0	0	0	0	0	0
'CSaurMB27.chro .NMSa'	0	682233355310412	0	157613704972420	0	0	258451559762249	159430510007250	0	398148932076209	261182557360022	124197525357809	0	0	0	231752402376369	0	0	0	445493920555545	0	0	0	0	250018024663310	728654992626357	0	0	159801626975629	0	0	0	695681311306434	992148187707802	151154433946597	121288352770729	0	0	0	112399922548937	0	0	0	0	0	0	0	0	0
'CSaurMB28.chro .NMSa'	604443709541302	673495954299695	218861913788858	165563427667522	0	272360695886260	208258653626819	257636513534279	0	0	0	529861574111347	509939988121136	0	0	235235976650854	0	0	511747756371501	0	0	263154377101719	0	0	0	756569914456640	0	314071645071661	174586616054996	0	0	223278868794597	588721832460443	0	145773984047364	771957661929474	0	0	0	0	101420984144508	0	0	0	0	0	0	0	0
'CSaurMB29.chro .NMSa'	0	255529124929160	0	0	0	0	462071797712350	0	148166193663044	610511574239848	0	0	0	0	0	0	0	0	0	474987815914613	0	198718145131545	0	0	0	302315689186121	0	0	0	0	0	0	679771376042590	0	148981639997269	0	0	0	0	421617822142605	0	0	0	0	0	0	0	0	0
'CSaurMB30.chro .NMSa'	0	156424293921062	455787769781684	0	0	0	211907697410475	243406273777713	806023347774629	0	639981175870763	0	0	0	0	224275528959434	0	0	0	0	0	182265070524114	0	0	349257315742720	308540135301267	0	0	773207783935477	0	0	189756334321901	567895141070260	988200320849489	144658248490176	106712458675181	0	0	0	0	0	0	0	0	0	0	0	0	0
'CSaurMB31.chro .NMSa'	111711315075828	584423501988410	0	156134191882581	0	0	207881341136065	242996178949056	672394284657209	265931707783700	193237465920304	280446912115433	0	0	0	0	0	0	0	0	0	0	0	0	264105655835449	316118824031532	743493577795022	0	0	0	0	115850334347044	647574902337058	0	121610592748386	133052943099703	0	0	0	0	152024101068635	0	0	0	227408312494836	0	0	0	0
'CSaurMB32.chro .NMSa'	0	113569010963991	630284647801721	0	0	0	185856925136489	255322893297282	163686257842444	0	0	655343044060913	0	0	0	256425541591158	0	0	0	0	0	294979115349615	0	0	0	153707420551787	0	295374114742762	157134590183040	0	0	109967374355952	619245869987980	0	146054538146526	994356536072025	0	0	0	0	0	0	0	0	0	0	0	0	0
'CSaurMB33.chro .NMSa'	0	775034293742889	236064132233974	0	0	265154520555964	185856925136489	255322893297282	177150073332333	0	0	565699275546050	0	0	0	251959357601261	0	0	0	0	0	190607638782663	0	0	0	290209584039790	0	0	179735328000698	0	0	113671274485648	647574902337058	0	144936967014084	0	0	0	0	0	0	0	0	0	0	0	0	0	0
'CSaurMB34.chro .NMSa'	0	164299610110487	458087838461637	0	0	0	226546038565988	144683009016030	104132337698656	309786968404404	0	181165101513927	0	0	0	233733232274360	0	0	0	0	0	283309031024435	0	0	0	205810222633012	0	291701511610800	162635233979337	0	0	0	677223953413782	950997130112908	148400438233991	0	137468035835964	0	0	0	0	0	0	0	0	0	0	0	0
'CSaurMB35.chro .NMSa'	483769442957611	136037446310634	123467171069662	154716624406460	0	271417382037129	187256458897668	284377161156569	649768161060190	0	521897869339329	0	102236571169671	0	0	0	0	0	0	0	0	0	0	269645105773867	250615859565333	738909150504807	0	0	0	0	0	232472807069243	619245869987980	0	120566390817069	167701550612541	0	0	0	0	0	0	0	0	199537862366461	0	0	0	0
'CSaurMB36.chro .NMSa'	103553063829649	146160976426350	140753885639125	0	0	286046499834544	185856925136489	263966046886498	157740892157218	259465448649220	0	321103901054877	0	0	0	0	0	0	0	0	0	428281252426341	0	0	0	329044481863616	0	0	0	0	0	0	665275207071488	0	826333640916546	144111363420912	0	0	0	0	0	0	0	0	0	0	0	0	0
'CSaurMB37.chro .NMSa'	0	632033148168763	0	159957512290273	0	0	128047482108067	222117428818740	0	0	0	0	118518934344521	0	0	108804191735147	0	0	0	0	0	315828585526552	0	0	0	653081435539410	0	202839639703367	168155136068634	0	0	879241775392385	634151684835322	0	148114934379648	0	110111223982114	0	194900616313196	0	0	0	0	0	0	0	0	0	0
'CSaurMB38.chro .NMSa'	679390861781099	145412747895643	132350100885036	254628533120567	0	275143822171102	228306569317479	219996141793069	0	135237285235005	0	0	293262173996265	0	0	280455402922007	0	0	0	0	0	320185901501163	0	0	0	747969475945351	0	0	0	0	0	115670748696093	619245869987980	117155240322438	145217521113246	104046124868282	124877422141833	0	0	0	0	0	0	0	0	0	0	0	0
'CSaurMB39.chro .NMSa'	564328385668418	675244454666736	0	156720786029918	0	0	711509284962658	238516300725744	0	480827275123579	0	960184753767049	546922716939705	0	0	225225211208679	0	0	0	0	0	0	0	0	0	183554054201114	0	307860144266256	0	0	0	117860038454160	621276260210070	954162617850596	144936967014084	129951047068276	133840082374897	0	0	0	0	0	0	0	0	0	0	0	0
'CSaurMB40.chro .NMSa'	0	907742222147386	0	155858366740839	0	0	208810250763142	232369567670629	194090454568990	565168719815889	0	146959056870853	0	0	0	269784075155947	0	0	0	0	0	0	410112811039830	0	297614668426410	0	0	753311086558385	163579132107147	0	0	122384791011653	633616301940015	966393146442762	146054538146526	926754778312085	117619917808873	0	0	0	0	0	0	0	0	0	0	0	0
'CSaurMB41.chro .NMSa'	0	152762270933498	121229485399745	0	0	267932975887970	426770129187184	0	104033514112740	312921322801219	0	303896829553769	0	0	0	247925769083012	0	0	0	0	0	325675032686688	0	0	0	759364665231439	0	0	167003960361403	0	0	0	648894921064704	0	148114934379648	0	109503263749991	124042348483334	0	0	0	0	0	0	0	0	0	0	0
'CSaurMB42.chro .NMSa'	0	128820128408241	0	0	0	0	232857570282722	208322248151049	156558371840929	432005005549190	158388897735579	0	0	0	0	278309484383547	0	0	0	389793907999403	0	0	0	0	0	758664735499540	0	0	173807956472372	0	0	0	678870969080052	105977601075677	145785811536256	436069081824968	772037165250765	0	0	792632792515975	0	0	0	0	0	0	0	0	0
'CSaurMB43.chro .NMSa'	506883256931411	174091085727936	175974109668624	157709712567021	0	272482452349538	211088197210767	251639332538272	530813945163010	0	164207410580117	0	627776112177838	0	0	274323857856606	0	0	686867516754579	0	0	0	229936689031246	398522453670291	0	751228303843606	0	0	0	0	0	206062188060197	656357303417304	0	496663140670587	879717554730730	0	0	0	0	0	0	0	0	0	0	0	0	0
'CSaurMB44.chro .NMSa'	327338337467924	177054269686120	136027333030799	217856211662930	0	159660250273116	195554626787839	261469626352397	893203358994419	0	158951954056079	0	362974915969972	0	659587987224336	0	0	0	0	0	0	0	0	0	318529726940342	244323385412993	0	0	938773228558794	0	0	106978061668773	660145749661942	0	144456105750596	142833643541488	105835121566109	0	0	0	0	0	0	0	0	0	0	0	0
'CSaurMB45.chro .NMSa'	0	230261366948797	0	0	0	0	469348829650188	0	143454551046773	594108852277260	0	0	0	0	0	0	0	0	0	502871225277575	0	0	0	0	979303810166418	113789019394128	192269068364827	0	0	0	0	0	648522116787357	0	147587975253346	0	0	160512590343374	0	804618658530436	0	0	0	0	0	0	0	0	0
'CSaurMB46.chro .NMSa'	0	118321924236989	139447349108302	0	0	0	159430510007250	0	144322477130141	0	119137158433336	0	555333859926001	0	0	224145863275591	0	0	0	0	0	168933728894219	0	0	0	776383443919114	0	0	135369104913410	0	0	111498845328491	596325734738193	965704985732517	147551593711819	975529998837984	0	0	0	0	0	0	0	0	0	0	0	0	0
'CSaurMB47.chro .NMSa'	0	146160976426350	138008336460200	0	0	0	441014854221422	0	159128827209567	665818964412457	0	0	0	0	0	0	0	0	0	432357568117136	0	311508052066487	0	0	0	183554054201114	0	198438432578800	100113553514994	0	0	0	648522116787357	0	149477853413146	0	0	159489417801195	0	804618658530436	0	0	0	0	0	0	0	0	0
'CSaurMB48.chro .NMSa'	0	305043568396163	0	0	0	0	450423998136219	0	158242446873519	656417999573493	0	0	0	0	0	0	0	0	0	364335561789306	0	347231032612923	0	0	0	739715325297040	0	0	134083202041167	0	0	0	457827562919362	0	149051736797030	0	0	137994994962267	0	153569034600828	0	0	0	0	0	0	0	0	0
'CSaurMB49.chro .NMSa'	0	186439354868009	0	0	0	501787175905828	450949149838064	0	748937383063023	532016731989417	147442396253324	0	0	0	0	0	0	0	0	0	0	269666583079062	0	0	0	621001620397564	0	0	0	0	0	0	586630968393613	0	144901580843484	0	101244799913517	0	0	144563833899735	0	0	0	0	0	0	0	0	0
'CSaurMB50.chro .NMSa'	0	162047811758591	125482853742875	0	0	0	441834479834568	0	144861025116377	390129233141509	154807974743647	0	0	0	0	225940230633915	0	0	0	331831954127146	0	0	0	0	884953565440466	246652765083270	0	271146494483948	140757535209929	0	0	378995112123472	605641132158283	963329625476537	148328361226858	100246555417172	0	0	0	0	0	0	0	0	0	0	0	0	0
'CSaurMB51.chro .NMSa'	0	158004212627096	138728568216082	0	0	0	257761385299866	205691685309144	142570726776201	415903058262613	248447423379319	0	0	0	0	305807136890834	0	0	0	500058240753543	0	0	0	0	0	180797173217291	0	625916089293703	176479887349225	0	0	114690039274751	647574902337058	117435794421600	145773984047364	120810624707573	0	0	0	0	185635613395236	0	0	0	0	0	0	0	0
'CSaurMB52.chro .NMSa'	0	755980217630698	0	144667646290570	0	0	464735426038845	0	194249353958244	609422800723849	0	0	0	0	0	0	0	0	0	443491262670800	0	126118587840556	0	0	0	0	106426826959205	675967906599593	0	0	0	0	647574902337058	948564081890200	147832147810981	0	0	159985631217071	0	690610136605216	0	0	0	0	0	0	0	0	0
'CSaurMB53.chro .NMSa'	0	232561435628750	0	0	0	0	333942232748762	0	155753557975788	605951754561862	0	0	0	0	0	0	0	0	0	414180399019666	0	272333995597751	0	0	0	0	166113694497451	0	158295557269396	0	0	710696083625234	111659734024281	0	146622828569536	0	0	149765152866211	0	198089517227048	0	0	0	0	0	0	0	0	0
'CSaurMB54.chro .NMSa'	0	143764169196581	0	159312279458045	0	0	230433195860309	217605637976046	155364930072700	556253842405819	0	0	0	0	0	224275528959434	0	0	0	474200891426506	0	0	0	0	140331084585134	176976345356779	720780817461285	0	134888058262322	0	0	161781164540168	661945334289093	116872453753771	148611147795525	100246555417172	145350060129951	0	0	0	0	0	0	0	0	0	0	0	0
'CSaurMB55.chro .NMSa'	0	281545226250605	0	0	0	0	484733829816751	0	157735781126830	655343044060913	0	0	0	0	0	0	0	0	0	387247974917454	0	304562580676067	0	0	0	304351078406653	0	0	144031832163418	0	0	0	680775496459092	0	146622828569536	0	0	137468035835964	0	198089517227048	0	0	0	0	0	0	0	0	0
'CSaurMB56.chro .NMSa'	0	554014969266991	125482853742875	0	0	0	474433838169137	0	144861025116377	672187175523366	0	0	0	0	0	0	0	0	0	292179416728870	0	231517868781805	0	0	0	733987588673192	0	199119542847822	0	0	0	0	634151684835322	0	146911622662540	0	0	151542762530666	0	497391170221900	0	0	0	0	0	0	0	0	0
'CSaurMHI01.chro .NMSa'	735817550396797	522236507191160	146412458948547	0	0	270756720243792	217768742668969	167636760426368	153785207412741	0	0	452596054883699	274019670198685	0	0	0	767614572580128	0	0	560575894970889	0	0	0	0	110746718215030	701865821014890	800122798678728	330807656048056	140606201353110	0	0	0	623310442828404	960535798519500	148664515340018	0	117263957298748	0	0	607445265168744	0	199941066225241	807362477286955	0	228082256216397	116814559700064	0	0	0
'CSaurMHI02.chro .NMSa'	702449055552492	151259447108535	0	0	0	271812028111128	254575381321143	950277445285966	136850159676700	0	0	247093715928108	248839325242729	0	0	0	754244011314639	0	0	0	0	0	0	0	106897985134781	343134024387421	872964120718762	190121205810204	147162993023865	0	0	748340883806719	613355235091056	951137946068282	148600369589440	114020754422917	181173733763234	0	0	0	0	0	780676560271668	0	228082256216397	116814559700064	0	0	323949873699608
'CSaurMHI03.chro .NMSa'	0	159996848119252	0	0	0	0	214007452350713	231714184778175	155029627946766	0	674860742135099	0	0	0	0	0	766428927344518	0	0	643087376817655	0	0	0	0	0	118774072579306	754190048139456	187151653753346	165906980749757	0	0	0	311992949335861	963329625476537	147769088603788	118399648977615	172859126641963	0	0	0	0	0	244075906043625	0	222356678249216	119075139860516	0	0	0
'CSaurMHI04.chro .NMSa'	0	548626032140825	161807638274655	0	0	729174850801165	288837070288937	144683009016030	154627453714678	0	412875124381691	0	273856650236438	0	0	0	759943032602218	0	0	565267397913992	0	0	0	0	771248218685963	755021459374364	599519267548651	326651852196878	143712211529810	0	0	0	623310442828404	960950622030367	148664515340018	0	159294768629729	0	0	300945833776757	0	0	216820343647297	0	235567987346670	0	0	388395687623406	0
'CSaurMHI05.chro .NMSa'	612602871696507	924030771541047	845872922206165	149731885386242	0	113828639108454	256332998746824	196587419923496	110841547977760	0	266117051962993	0	312621564545708	0	0	167883369884752	759943032602218	0	0	519064038920559	0	0	0	0	189836531674123	101124465878985	785101087552628	546181505452148	152836195919818	0	0	573641906087890	613355235091056	955878769559084	149020369543535	0	177446339601942	0	0	278956354003232	132381976975972	0	879467628817724	0	223617087479132	155420555441746	0	0	669404921273860
'CSaurMHI06.chro .NMSa'	0	198464487949803	0	0	0	269919980714419	292724227583258	151257087709265	151489873930536	0	355658574034357	0	365556160774645	0	0	0	374366798473275	0	0	503262441566687	0	0	0	0	115300904923110	175117234665796	0	324499604139900	121308153448605	0	0	603698713593367	311992949335861	965207163211480	150166233032178	0	174041410571603	0	0	145641524344740	137889156493977	165031252341515	0	0	240470489701039	0	0	0	0
'CSaurMHI07.chro .NMSa'	0	373622079976920	0	0	0	0	743757473081705	0	248098958941953	746311032599098	0	286599053657688	0	0	0	0	0	0	0	592786290965039	0	0	0	0	0	753063192822696	289072667250201	0	151579458160055	0	0	0	830168746884353	0	240682074206350	0	0	0	0	121969095926461	102545321503875	0	121580186314806	0	227465566247674	871596107785420	0	0	0
'CSaurMHI08.chro .NMSa'	0	367049023264785	0	0	0	0	208866814794593	0	182455630633940	266875949454630	220592249989605	186858196347834	0	0	0	0	102941746851019	0	0	531462689587314	0	0	0	0	0	333961182775032	0	0	149393031124098	0	0	0	833730280250141	935178057211086	802033913926477	0	0	0	0	131534701600370	146863883972438	0	776806370643094	0	229974898486066	0	0	0	0
'CSaurMHI09.chro .NMSa'	0	373622079976920	0	0	0	0	226382933873065	0	238117059678670	110050911607710	903428631253562	357021442470038	332826945029165	0	0	0	105021828498143	0	0	559877956719381	0	0	0	0	0	713022861549834	257890871230941	0	143891836748551	0	0	0	731451105329460	0	150158158746360	0	0	0	0	127709591265904	128533276257245	0	116458057035602	0	227848773358886	102041546183566	0	0	0
'CSaurMHI10.chro .NMSa'	0	235296967929296	0	0	0	0	186101963043760	0	185081367621992	320442859511955	0	0	386639433944483	0	0	0	353680849925920	0	0	486478861556991	0	0	0	0	0	729223988722496	325913501566803	0	134993351194440	0	0	0	679254723280296	0	149318172878925	0	0	0	0	170548603360285	336185955740824	124305005535742	0	0	229829171209132	0	0	0	0
'CSaurMHI11.chro .NMSa'	0	184257786426708	0	0	0	0	409396807289467	0	154488728067964	334968540975036	342317800502862	0	0	0	0	0	0	0	0	509334238681125	0	0	0	0	0	737166517947660	325913501566803	0	142954191861301	0	0	0	652386040949383	0	148172384812213	0	0	0	0	139997753922756	174889470724857	0	179595404775989	0	243188775754547	0	0	0	0
'CSaurMHI12.chro .NMSa'	0	437027748153298	0	0	0	0	276813180839926	0	216199711677689	394606754104063	139868795449842	0	0	0	0	0	941131241813266	0	0	487696063814861	0	0	0	0	0	329451629363768	0	0	146055284777341	0	0	0	705446444701481	0	149877604647198	0	0	0	0	629916930184157	136201530277523	0	193833208477809	0	225040054259719	0	0	0	0
'CSaurMHI13.chro .NMSa'	0	373622079976920	0	0	0	0	277942565582757	0	340936152403811	746311032599098	103321011011711	151114200566521	0	0	0	0	0	0	0	573263323433838	0	0	0	0	0	340873034170587	0	0	147907609142028	0	0	0	731451105329460	0	152247240547242	0	0	0	0	118002502493467	125939124644144	0	125546779747800	0	225044707533379	871596107785420	0	0	0
'CSaurMHI14.chro .NMSa'	0	185036548311379	0	0	0	0	629619259729127	0	154916452472087	374852491439291	349571498842995	218760899940969	0	0	0	0	993319252414508	0	0	455856030631798	0	0	0	0	0	733608956899022	298300548925632	0	137202192559716	0	0	0	690782031250437	940892669566116	149435655879624	0	0	0	0	120495161349980	162668240256714	0	123897924550324	0	295159756604025	984760026166938	0	0	0
'CSaurMHI15.chro .NMSa'	0	646494247304421	0	0	0	270756720243792	466312690824689	0	156366660189293	296742452047411	183374616582990	168919388779261	0	0	0	0	0	0	575041685885329	464983260860854	0	274030722539435	0	0	928572337509631	759176834309670	890326372969951	327241006930465	138815133708600	0	0	0	679147802574494	836664863407024	149160653801038	0	0	0	0	629916930184157	697657593370803	0	364620149543620	0	222701481910467	0	0	0	0
'CSaurMHI16.chro .NMSa'	0	254942857317667	289686470874240	0	0	274325762884085	422508439830421	0	155393946671538	287701415913218	0	411266385122894	210194488774374	0	0	0	0	0	0	153323997523784	0	250271292899093	0	0	618617774454546	750087079414954	892984333369790	719942689517737	137202192559716	0	0	875384799666326	640846118667437	946178740938041	150440945315027	0	0	0	0	738602007364142	752674720203059	0	249718775679922	0	219695960353500	0	0	0	0
'CSaurMHI17.chro .NMSa'	0	704091213874618	0	0	0	0	355524348691632	0	124967113846345	323400496837909	421783443179316	0	0	0	0	0	0	0	0	581065298467737	0	124644808671982	0	0	0	778156503194450	312718366389053	650111964368559	118722067846655	0	0	0	641563677949664	105203659959650	149927786407429	0	0	0	0	500364384822923	596183371190704	0	167050431434890	0	219881265923725	0	0	0	0
'CSaurMHI18.chro .NMSa'	0	259904967805700	0	0	0	269004546385816	442804888654369	0	154627453714678	345681472916524	230031279517859	0	0	0	0	0	0	0	0	451670000170889	0	300967896455027	0	0	651418180598319	752692084026817	632490038143656	327752173307823	131800111948100	0	0	0	652386040949383	0	149160653801038	0	0	0	0	161890841664280	149127672756720	0	548401991819514	0	222701481910467	0	0	0	0
'CSaurMHI19.chro .NMSa'	0	892670603069961	268838743032485	0	0	269594111121242	406550707777962	0	190911323035000	371399777589367	373784162427858	0	0	0	0	0	0	0	0	550813445541789	0	155640449765104	0	0	908290326300767	788330275584430	0	340873034170587	115329001575735	0	0	0	647368046599842	985371518098023	150440945315027	0	0	0	0	173061584388325	181601718540461	0	185063295060489	0	690201441911647	635235611639683	0	0	0
'CSaurMHI20.chro .NMSa'	0	929337930561736	335638757374149	0	0	270906699517411	464904791500034	0	203103460882342	113527129369057	0	256284117260753	0	0	0	0	450412230792436	0	0	506638105446193	0	209476341560226	0	0	0	760094676450040	852302500755631	334097460307377	125125952154220	0	0	0	662813144976642	975716165616704	793553312393941	0	0	0	0	0	565329735144232	0	902286767356827	0	227408312494836	0	0	0	0
'CSaurMHI21.chro .NMSa'	0	135026768185864	499013272606887	0	0	271701206127307	263199407992046	0	0	104640350820173	0	297820017554207	506562755406199	0	0	0	751028640297104	0	0	0	0	0	0	414067444397990	125908580343310	390927649939813	346945999344847	968468749127376	140606201353110	0	0	113296875682512	625061050904323	946881404887169	150753597140899	111259215324251	179512636739579	0	0	560729821237115	0	0	354742740944519	0	713796593826152	0	0	778906380443632	0
'CSaurMHI22.chro .NMSa'	369520496885241	264920757376149	473032619666578	0	0	274985252643038	214914671334847	181327579232266	0	582052162835797	595550264291237	0	104901346493597	0	0	178930457726387	199496142935672	0	0	0	0	0	0	852545133070996	200498454065570	755861683772691	919161586944706	175237810883165	149498449573062	693375892308919	0	926756805255229	372834967097039	955878769559084	148582137221283	123485591748348	0	0	0	0	0	0	0	0	228426812119081	136225862455790	0	0	201199800980170
'CSaurMHI23.chro .NMSa'	0	861831925305739	268838743032485	0	0	0	210581658361113	0	150251991139666	685123035359332	0	0	0	745120341883211	0	0	0	0	0	504776565592484	0	0	0	0	760480412186690	333010336154214	0	0	161604166964234	0	0	0	661636218199997	0	149160653801038	0	0	0	0	135441685026482	171467561444713	0	0	0	227408312494836	0	0	0	0
'CSaurMHI24.chro .NMSa'	0	770481757024507	698315184636103	0	0	269555640531180	467501913560534	0	463246827161271	417484782818712	346783425456666	0	0	0	0	0	0	0	0	538077034953059	0	183565126603210	0	0	600323482423048	339195790669522	0	0	134993351194440	0	0	0	656983284950876	946178740938041	148172384812213	0	0	0	0	919859401215061	181706495801225	0	0	0	953178729598117	0	0	789446293502931	0
'CSaurMHI25.chro .NMSa'	0	419437534710937	0	0	0	267956502128892	442209844562900	0	455493514461939	534475549553906	0	183374616582990	0	0	0	0	0	0	0	469834897644188	0	0	0	0	710377102154359	746687979224478	785101087552628	166727078868851	145324657434847	0	0	0	679147802574494	960950622030367	147769088603788	0	0	0	0	787388808087272	175327703047109	0	0	0	227408312494836	0	0	0	0
'CSaurMHI26.chro .NMSa'	0	146187331604836	0	0	0	0	213718825068308	213548119432214	146493094287734	103049765845364	221183106322077	0	0	0	0	176075262726921	157144321970344	0	0	543999990096698	0	0	386664334762484	362110501990473	434765587313241	758031601135426	868627199342604	172268258826306	150627354554543	0	0	656887574570305	623310442828404	965207163211480	148879940556673	107377459910112	178178696113886	0	0	904467324497961	0	0	0	0	233927271173774	0	0	115971756148319	0
'CSaurMHI27.chro .NMSa'	0	364563543497678	379149530202069	0	0	266057594867573	431324463044354	0	174299532335627	382834945064360	157327570286260	146038703537348	0	0	0	0	293715904117444	0	192289929348051	500058240753543	0	0	0	0	0	330040784097355	0	0	133543763897378	0	0	0	646556180923617	981114976916909	148226283017766	0	0	0	0	119751216952614	178178696113886	0	888278240331532	0	227408312494836	0	0	0	0
'CSaurMHI28.chro .NMSa'	730265546543763	500463874175242	726509499434177	0	0	271701206127307	365278326847791	163442936052346	0	0	0	691937081490546	166351086359707	0	0	0	0	0	0	0	0	0	334448035030948	377706637759968	106897985134781	754137688070765	281806590032321	175237810883165	447409933674924	201883488267552	0	110224590220291	625061050904323	946881404887169	150446946276543	110111087611448	177418451841455	0	0	562410518844808	0	0	165599537685782	0	912562264078616	0	0	116814559700064	0
'CSaurMHI29.chro .NMSa'	0	845172836653485	0	0	0	269919980714419	468343043660979	0	263692815165462	341782587106250	351763233643093	0	100959653941606	0	0	0	0	0	110746718215030	543824866525996	0	0	0	0	339315488646245	560650575845679	764591637961595	333010336154214	158295557269396	0	0	0	674518960789909	960950622030367	149598886123290	0	0	801113394048511	0	113881009687858	998096815279162	0	124768524469037	0	211313380941681	0	0	0	0
'CSaurMHI30.chro .NMSa'	0	269668829457790	225526402832887	0	0	269004546385816	473965260897049	0	253539929347668	424663034503649	227950481565822	164854514297253	0	0	0	0	0	0	173407331173650	546698859369631	0	0	0	0	0	328766666084166	0	0	881615735528146	0	0	0	623480942572384	0	148246192315449	0	0	0	0	164595646690999	181273714740608	0	179092249755198	0	248799112350519	0	0	0	0
'CSaurMHI31.chro .NMSa'	0	317068701477956	0	0	0	111757131764012	292724227583258	148290626638164	155364930072700	266197013442905	193132052364124	0	0	0	0	0	0	0	0	345721562252892	0	0	0	0	0	768753523464772	0	140934053392630	129426880274235	0	0	0	650999008546520	963329625476537	148246192315449	0	0	0	0	567442069052719	728636668201992	0	0	0	210133722330653	0	0	102041546183566	0
'CSaurMHI32.chro .NMSa'	0	770481757024507	0	0	0	271566189276365	399699234507015	0	182455630633940	365556160774645	193905107626672	0	0	0	0	0	0	0	122118535501480	568978343015088	0	0	0	0	602337949626716	751616245603664	0	333010336154214	147155376325531	0	0	0	691841706871784	985371518098023	726913979665884	0	0	0	0	348155740265351	178178696113886	0	0	0	590759528451634	0	0	635235611639683	0
'CSaurMHI33.chro .NMSa'	0	310487319260482	0	0	0	270375357343473	476140437583921	0	435366093297984	341343497189782	373784162427858	0	0	0	0	0	698410151706299	0	120980985016180	577087309264492	0	0	0	0	633511269430275	150046223725700	337949949133240	333554948676019	116483529859382	0	0	0	640846118667437	974873570607955	149020369543535	0	0	0	0	926150458077305	181601718540461	0	604474588371413	0	222130905795342	0	0	0	0
'CSaurMHI34.chro .NMSa'	0	114135216930752	335638757374149	0	0	269260490955466	477659472671300	0	221505268979296	370245064535805	180587842163009	0	0	0	0	0	525754922900190	0	120178021156554	539641427087403	0	0	0	0	447467518588048	743806806075122	0	0	130296144162245	0	0	0	658190409599561	969509932495813	793553312393941	0	0	0	0	616531971461392	997847166025774	0	127381765786472	0	590759528451634	0	0	259230344155756	0
'CSaurMHI35.chro .NMSa'	0	189327344901902	0	0	0	271566189276365	466696835099033	0	152724717671989	272953931626944	400841983155219	0	0	0	0	0	757723121045294	0	0	691772538326705	0	0	0	0	320130515602123	757453978984684	942879938120822	324952396140933	126380266341601	0	0	0	652386040949383	956279257338386	149746157656152	0	0	0	0	801392718428272	162056601731922	239119055554804	779744146265020	0	873350992822295	175404550037559	0	0	296440100207644
'CSaurMHI36.chro .NMSa'	0	517791530735374	653213890483177	0	0	276348798183194	111139720080841	146498583039165	0	429536137884976	621460873897268	0	279722000154070	0	0	160618432430072	165160719335969	0	0	0	0	0	0	809667621902685	319853416060850	761850700612128	405679656903996	330040784097355	152836195919818	131208608627641	0	176287350395451	346501369917371	941922199756927	149448354320762	112856434027260	0	0	0	0	0	0	0	0	101269223380867	0	0	192932207233224	263197153751959
'CSaurMHI37.chro .NMSa'	791838713790910	677197754329913	0	165350246059885	0	241062280454852	214007452350713	227007401870708	938273611141200	0	461830106799963	0	256020059336932	0	0	0	0	0	0	380538052864104	0	0	0	0	231771692416085	761760715939606	852302500755631	327090774071549	137257259059064	0	0	989763696201242	629749541519543	943892717198220	147667675735694	0	945184182562157	0	0	857602078534595	0	219051242725349	0	0	242049398364660	0	0	0	0
'CSaurMHI38.chro .NMSa'	881445835378844	517791530735374	516344959866176	146223759964682	0	273802603901828	257858713344531	100279260052463	153789359890215	0	451531412665474	0	294779619933624	0	0	0	0	0	0	589725107392717	0	0	0	0	108641924539687	216542594874912	785101087552628	310977694541513	0	0	0	113296875682512	623310442828404	943892717198220	149088251507186	0	176242164532698	0	0	808770539239241	112856434027260	212979362724308	0	0	233064058172346	973019408000891	0	0	0
'CSaurMHI39.chro .NMSa'	574769894609437	319946799209893	197378794356934	0	0	219486490588570	221655899963289	221148988691080	133630359580405	210125534137957	402997141033289	0	299959562121839	0	0	0	0	0	0	751589912435491	0	0	0	0	123795240671138	414289242629996	270869385873732	135353986165458	157204878804278	0	0	0	644730409599361	940499182622840	148114934379648	0	167784953609548	0	0	343731075499725	701465708507452	140506442639999	239701171755658	0	236577675737217	0	0	0	153969708827080
'CSaurMHI40.chro .NMSa'	0	725744128138332	0	145773370289822	0	0	210120295056393	235752902342867	899669877417318	0	726085169352223	0	0	0	0	0	0	0	0	0	0	0	0	594944747817901	0	762592151945653	796825030011390	321745083653110	152053428424744	0	0	0	611071777469137	0	145495265523456	0	112399922548937	0	0	0	0	0	0	0	231978506057012	0	0	0	0
'CSaurMHI41.chro .NMSa'	875046069268494	326384708451252	125482853742875	163050177379933	0	161265191201248	441398882762229	172308966240765	145789478715165	0	413405896100849	0	304444270036047	0	0	0	0	0	212404157574884	413965596786603	0	0	0	0	0	634540735857226	839594202213192	319372328913762	0	0	0	114160179894647	635733817923898	948564081890200	712998327693385	0	175327703047109	0	0	852361057291267	105752035806246	212979362724308	0	0	238901438288533	0	0	0	0
'CSaurMHI42.chro .NMSa'	881445835378844	519472138559948	507423443032857	151217358609007	0	167143707920011	278176315309934	186101963043760	0	746494592144178	596094361331808	0	0	113696188027621	0	162399336144309	0	0	0	214360214111879	0	0	306872142171319	0	105042045149929	424543816902717	908711825978158	575877026020730	297904614308332	567532651827070	0	491052150161882	604755702219380	0	149477853413146	0	179921020932767	0	0	575798617893509	990254184120374	165928487174164	298525832401107	0	225832616344780	0	0	116814559700064	0
'CSaurMHI43.chro .NMSa'	620193276209306	353527791794713	654661336108121	0	0	147790952815604	206265418626170	322805874345637	141367155342585	0	445217687534872	0	0	230183954479029	679093915963009	0	0	0	0	617032783356216	323064515182704	0	0	0	0	753336080239458	949595094959809	465367115829227	0	104299116691464	0	613701008699430	339006059210659	935587138928516	146622828569536	0	178993091324691	0	179595404775989	720033199064695	107899152429492	0	899680936637133	0	197214099815145	146173852831526	0	475714606012543	0
'CSaurMHI44.chro .NMSa'	582399203195314	221409984548229	143764169196581	0	0	277668328650791	254906271493387	219358954258132	0	130250593434659	446159317663034	0	320765437335868	0	0	179395075268979	104293764809061	0	717545902599924	519951366136159	0	0	111296755345598	0	266688978627425	769669307475794	924139721085038	322216720414412	158857424535713	166752631535923	0	241342494345475	236758429413786	963329625476537	986620471597993	167288740193672	0	0	0	0	148207067389774	0	104434944297427	0	228426812119081	0	0	212343509988950	203871384759549
'CSaurMHI45.chro .NMSa'	0	453834470118507	0	0	0	0	153016243889276	227007401870708	0	0	573598726206053	357751465808150	105163538594310	701517432020895	0	0	141168607285274	0	666742001134257	0	0	0	0	0	193482002410073	488686027027257	318052033611899	575877026020730	973716682553485	306032334276460	0	995759599431949	604308389915853	965207163211480	151769399536129	126902890621936	890310179700168	0	0	0	0	0	0	0	223617087479132	0	116814559700064	0	0
'CSaurMHI46.chro .NMSa'	0	264920757376149	116282043766222	0	0	271207233099205	276009856791257	908339201545748	144483186073787	0	571079130663439	0	0	0	0	0	574363034312767	0	0	474379076999663	0	0	0	0	130604103735223	145540955774124	785101087552628	187151653753346	758335200234298	0	0	158214635807277	634944671504348	951137946068282	149020369543535	0	146158090731573	0	0	375158128502730	216888748194938	0	0	0	225832616344780	116814559700064	0	315818819288818	234959819963019
'CSaurMHI47.chro .NMSa'	822992714353665	327512267930836	131506118114497	715733523603205	0	129317325324192	329401695794140	118637138042214	0	154320386968864	0	701866372629994	857204211849505	0	544088319488133	204445374381555	148831815953488	0	793274758766886	501547493642819	0	0	224631889281545	0	106992020959995	759279685347998	533901311565974	219745786203407	164821661015295	465780259350975	0	105834258045291	609748952239929	443027318584740	150418857396669	0	129767211001543	0	0	0	164177468200400	0	899680936637133	0	139665780230928	0	0	837357320296518	0
'CSaurMHI48.chro .NMSa'	0	405875467944842	895228420062212	0	0	267822127037154	276009856791257	145291792605620	160715982395475	0	285753834286713	0	122087315242915	0	0	0	227330606815815	0	0	471748334111481	0	0	0	0	877152252309430	746710189061381	184539168331512	320855213198224	567069404067873	0	0	0	607525375065290	955878769559084	148172384812213	0	182969766868637	0	0	457590014933587	120025790400942	200651385231069	824395833637669	0	471487820514639	0	0	315818819288818	0
'CSaurMHI49.chro .NMSa'	122972699446827	101802677343155	0	166301180101721	0	0	275018884185831	246190885145178	0	0	205970084665958	173183825570620	784406965189249	0	0	0	0	0	612338209759467	0	0	0	682082151736338	240802909464414	463615772868420	749098002351692	344001955890646	0	0	0	0	252984260022033	629140302854171	0	0	178814387930118	0	0	0	0	0	0	0	0	197289616303328	0	0	0	0
'CSaurMHI50.chro .NMSa'	0	178097644348631	507423443032857	0	0	276656893871976	250256627816846	163442936052346	0	0	0	623069613156065	369942937182225	0	0	189452235525278	170096433733635	0	595737688377550	294686941224160	0	0	0	0	608745782515655	761609060695545	765825203168893	336805574275682	544554518065054	241145831012707	0	984832694354208	613355235091056	955878769559084	150586143523587	143604300555860	179493036155541	0	0	0	0	0	500168656286910	0	114888551258991	0	0	296440100207644	671469627578252
'CSaurMHI51.chro .NMSa'	0	152762270933498	0	0	0	230267441979578	442994893082976	0	156798070872270	435263743043508	0	0	282055651374231	0	0	0	0	0	0	542632865508010	0	0	0	0	0	322216720414412	0	0	168657644052925	0	0	0	650999008546520	0	712998327693385	0	0	0	0	907318317564737	176719268244359	0	0	0	129618752833318	0	0	0	0
'CSaurMHI52.chro .NMSa'	0	238584700000372	0	0	0	0	472462462316684	0	259369884760677	316477411262519	118786331780989	0	0	0	0	0	0	0	0	532767292816041	0	0	0	0	0	743157115639583	0	338440178990653	0	0	0	0	646556180923617	0	149318172878925	0	0	0	0	0	179921020932767	0	902286767356827	0	222701481910467	0	0	0	0
'CSaurMHI53.chro .NMSa'	791838713790910	995033674590958	0	0	0	259559110004662	231104157575884	214468981206164	0	644321010731054	0	717850166136896	366295383939715	0	0	188691405933625	0	0	635462047553027	537085139257023	0	0	0	0	913864855002310	516272370017073	142256805734550	190121205810204	123198775303494	544554518065054	0	110224590220291	197880778618012	960535798519500	106814960550353	144925751574308	0	0	0	0	0	0	879467628817724	0	221675957203560	0	0	212343509988950	0
'CSaurMHI54.chro .NMSa'	0	813441307882937	128453711473729	0	0	221238664446546	300023267483129	0	0	560657053056249	0	218117771211535	287926420895367	0	0	195352610834305	742935594030885	0	0	0	0	0	682973427682468	0	0	252281499451198	558330318243598	160893529703995	630982901820166	0	0	0	629749541519543	965207163211480	149448354320762	120025790400942	838017148930138	0	0	467089848361099	0	0	0	0	226993924302481	119075139860516	0	0	357841093586629
'CSaurMHI55.chro .NMSa'	0	385647213058713	0	0	0	269004546385816	469258477989582	0	369942937182225	497360738586607	182843844863832	0	0	0	0	0	0	0	0	514039698788250	0	0	0	0	0	321660939703294	0	0	154419361538589	0	0	0	660145749661942	0	149598886123290	0	0	0	0	848327387085147	445196054917058	0	170837510691449	0	232338503447524	0	0	0	0
'CSaurMHI56.chro .NMSa'	668063738842266	960321003111471	459771254552500	0	0	180056956018486	347263601873145	794177128499035	155393946671538	0	321103901054877	120899319989460	185772891133500	0	0	0	0	0	619036905476994	431606659494138	0	0	0	0	150201887337196	189272013925670	294358922108415	328766666084166	128882547789848	0	0	122898793332824	613355235091056	951137946068282	148600369589440	0	182541782091410	0	0	248582999260041	990254184120374	266445254891267	206983505980641	0	229462102436509	0	0	0	183132934595337
'CSaurTSA01.chro .NMSa'	641813737719338	488825253238929	234576621041334	141529314318344	0	197293081558712	284218267287664	238590368049100	0	0	0	0	128563796484806	712429907843941	181094941499812	0	0	0	287784810196867	0	0	377765853605669	102549852371952	0	108757669186987	397984427572820	355214555287157	0	153713946034593	567532651827070	0	119929794822164	587220026380348	940892669566116	461631843754953	175413154652568	0	256254316283543	0	0	274340862760740	913664008751237	190123809193707	212805871768800	0	0	0	0	0
'CSaurTSA02.chro .NMSa'	877906028760154	133403347603822	0	0	0	273973817864224	347263601873145	908473305652082	149184017164213	344828902144260	0	701807553450910	0	0	0	0	0	0	0	557806324560703	0	0	0	0	350030307985018	527407480185292	0	746759088772885	0	0	0	0	601541098660935	946178740938041	148664515340018	0	182969766868637	239183738540347	0	866213971616936	938665011176701	0	0	0	237817627218287	0	0	0	0
'CSaurTSA03.chro .NMSa'	0	102087231722118	0	154124225241109	0	0	317516804375785	240475115122662	266893171336861	0	459690595822008	0	505740772956036	224723330148713	0	0	0	0	495874801314950	0	0	100671089808564	0	0	0	752692084026817	681838255888316	0	149498449573062	0	0	118319798419682	581235749975992	951137946068282	148582137221283	152760199346851	184613464616177	0	0	0	0	0	213020267280997	0	225832616344780	0	0	0	0
'CSaurTSA04.chro .NMSa'	205135065745821	282873935623332	394728629439313	0	0	320154004133286	0	253436222249553	0	141986069073056	0	442003221044337	164207410580117	292984782221987	0	0	0	0	747148500902301	558625700609829	0	227740466698805	0	0	304802792589992	219466755475591	0	215326314201129	0	0	0	116690832717729	0	940892669566116	148582137221283	0	180436144115471	239063191997819	0	788321648534238	194895075163625	154818159150570	219411018030023	0	217069516780318	0	0	0	0
'CSaurTSA05.chro .NMSa'	101809724238707	221409984548229	439319453379667	144067588885331	0	310805323767257	0	292952978523491	541342151473310	906086091751559	0	101262537665740	0	256894932011892	0	0	0	0	728332594548453	0	551424405805144	260126549041624	0	0	0	666139397540019	0	143733830559520	532467508652297	0	0	122899977790442	0	939235688237804	150288216847118	0	181637947888939	164211043543398	190365177060558	748655714204295	504445225935005	275978313738193	757894232482622	0	247123742544700	0	0	0	0
'CSaurTSA06.chro .NMSa'	103462517731948	316743669201077	668648966139706	0	0	127427476146448	280264294293452	204848168597238	0	0	0	0	562649124273276	213319328321061	0	138673080157823	0	0	724109632542186	453395216384066	418450758953167	0	0	0	238496916499235	190844763186506	883185229238017	290479529341984	118015169645657	0	0	825191158385686	503014886836257	158577589108188	149598886123290	0	185377036067393	156002535880000	0	0	347327839483866	262184247273861	408442935255528	0	204149073284034	0	0	0	0
'CSaurTSA07.chro .NMSa'	901088734296123	662003894129845	239318590804714	0	0	305195279419753	300325328151604	234607918966787	0	144006294706021	0	459690595822008	136968998524774	275297407444316	0	0	0	0	0	359032125180837	0	227740466698805	0	0	518670440169229	546984263226803	0	190121205810204	109426011499999	499985688893119	0	127282022284078	0	960535798519500	425086637767540	0	179188472179501	242641135349132	0	0	303269257881831	708897631534709	0	0	250351597812195	0	0	0	0
'CSaurTSA08.chro .NMSa'	105702456509660	221409984548229	445512913039331	144867134064327	0	162151908857685	198459825988859	241631898581720	0	141929105342777	0	468112053811695	157740892157218	266875949454630	0	0	0	0	0	662858790484804	562187709936387	260049584823371	0	0	508469636127733	660805730317173	0	275238040763047	156057019282124	0	0	120049473389066	593049886406114	960535798519500	150002712992775	0	185815268389645	179532347953610	111415271868826	753171821637604	950048707767493	0	763583890156499	0	219491700343089	0	0	286626500785220	0
'CSaurTSA09.chro .NMSa'	777874055595833	156720786029918	0	0	0	142961678278112	0	317059075817542	0	140620690447368	443081404572974	174299532335627	0	243119814314994	0	0	0	0	684197959252513	326594911161149	0	190607638782663	0	774382990827184	0	320117653303488	0	0	152053428424744	0	0	542906600864350	662813144976642	935587138928516	149373755361529	914361798073075	902364833953049	231592824381824	0	783034902939952	220297511296906	0	674232772396582	0	249661163117976	0	0	0	0
'CSaurTSA10.chro .NMSa'	532735327620908	221770344142773	467784115222871	0	0	274249265284117	475442335571191	0	157159097517927	0	362944304159534	0	336792598899298	0	761416697347357	0	0	0	249363244910381	540604600273365	0	0	0	0	558525791315292	655663627845901	0	117801556081517	148343921289416	0	0	0	674518960789909	946881404887169	150026870900516	0	179493036155541	243186736862595	0	867980199631298	899917545875737	754331897142631	279309551230255	0	218064235857202	0	0	0	0
'CSaurTSA11.chro .NMSa'	582399203195314	293551508226314	0	0	0	267990135478774	270685926842211	169989468943080	144322477130141	276826367297644	166082321459864	0	0	0	0	0	0	0	0	559463559342424	0	0	0	0	0	158519723358972	0	152179085343890	0	0	0	0	656983284950876	0	149598886123290	0	0	232914695301473	0	109725379721005	778417129695324	0	318912953948410	0	220377719359151	0	0	0	0
'CSaurTSA12.chro .NMSa'	0	235670373108853	0	0	0	0	472145061881840	0	0	210194488774374	362944304159534	488661780039315	0	0	0	0	0	0	0	0	0	0	0	0	0	559856867775801	0	327241006930465	0	0	0	0	619989681123321	0	150158158746360	0	0	0	0	105759560769514	181601718540461	0	289431909254969	0	225040054259719	0	0	0	0
'CSaurTSA13.chro .NMSa'	856759253125096	117857564450662	0	0	0	235452881959177	213718825068308	215288441268579	979902624365414	0	144600248000154	399233243896422	346533691662104	0	0	0	0	0	0	568311760938472	0	0	0	0	162299865982578	466757754630427	0	273857974386259	0	0	0	0	609167318123603	0	106351060278492	0	172382022930302	179981418936229	0	106195665778000	891101646845260	0	0	0	218862078233983	0	0	0	0
'CSaurTSA14.chro .NMSa'	466919002584600	390159120124499	0	0	0	268718964689137	232857570282722	222906653116323	138559367715064	494188220378493	0	0	0	0	0	0	0	0	545957010951756	510821544884786	0	0	0	0	942936436075987	100519629008389	0	0	216642774548778	0	0	0	679254723280296	0	148710092587310	0	0	239617713320149	0	207000471279216	175778264260836	0	396803591992773	0	209129124081210	0	0	0	0
'CSaurTSA15.chro .NMSa'	634452558110143	643578310400499	0	0	0	271615095840730	202519777960314	232214366448920	0	0	0	381076997754579	164271558709144	0	0	0	0	0	753998604104615	716925681905532	0	0	0	0	484144355781450	763423449872965	0	336576985271804	0	938561242030336	0	0	120589509780478	0	149160653801038	0	182039950862713	235605330077321	0	165062584279292	707459647118293	401801934993528	741741321551792	0	215605823333695	0	0	0	0
'CSaurTSA16.chro .NMSa'	0	114633996872715	0	0	0	0	276422113975547	565679942580197	0	0	0	331970275046061	154320386968864	737441545108592	0	0	0	0	636582417258569	0	864918652343160	0	0	0	525916325643845	786513721155792	784510683210619	344248769113283	0	159424580389311	0	157149743498790	431638317610728	0	731296302888404	0	181601718540461	243018667101825	0	196630210137890	762249388289773	0	895562390068585	0	219262264938234	0	0	0	0
'CSaurTSA17.chro .NMSa'	0	195087041558922	0	0	0	0	428427799352052	0	0	153468388563697	0	203943027973297	102512126918240	0	0	0	0	0	0	0	0	0	0	0	0	561951688818702	0	330721725364681	0	0	0	0	629140302854171	0	149318172878925	0	0	0	0	641880596503590	182969766868637	0	0	0	222701481910467	200927703418881	0	0	0
'CSaurTSA18.chro .NMSa'	820786361608593	123534708016014	0	0	0	234671635736946	238146724485738	200175962782841	100536571393223	0	0	443611960303135	0	292984782221987	0	0	0	0	0	453104332494764	0	0	0	0	107409503163142	391898891704324	0	140934053392630	0	0	0	0	115208294387842	0	148879940556673	0	180359253255019	228201211839079	0	156305722713606	502405560819898	0	0	0	226993924302481	0	0	0	0
'CSaurTSA19.chro .NMSa'	0	227371539890675	0	0	0	271207233099205	245061500402348	0	155774868944763	364099025973782	0	420925026706640	0	0	0	0	0	0	0	716332419419251	0	0	0	0	591282826942533	805360822818337	130672363938204	677390114079789	608690419838018	0	0	141060184837885	653385002011901	0	150340717346056	0	0	220026674291763	0	424802929199477	182499030287887	227346414347161	307326121701941	0	222130905795342	0	0	0	0
'CSaurTSA20.chro .NMSa'	720177991070098	105510847343695	0	0	0	276656893871976	185856925136489	265762936597779	0	0	0	547456803427770	140542842536612	0	651735988531676	0	0	0	0	540604600273365	0	0	137705620658151	0	703984916915495	764250051385346	0	329054214122973	895763803569121	0	0	171984031908504	327624547344882	963329625476537	145495265523456	174461485947630	0	0	224831054811355	165027026306106	104632001257412	0	724579778679333	0	220070992070960	0	0	0	0
'CSaurTSA21.chro .NMSa'	0	199138782364689	0	0	0	0	431900052451506	0	0	159848174105257	0	0	828064101444546	0	0	0	0	0	637322321231194	638761172941580	0	0	0	0	399304806974137	798384606529099	0	938773228558794	0	0	0	965701913364148	680616847262209	0	150440945315027	0	0	236629908597317	0	824099435501956	181601718540461	537077336058451	328606550220063	0	215778549678945	0	0	0	0
'CSaurTSA22.chro .NMSa'	670425449626646	178106310148120	0	0	0	233067660094478	471633620054237	0	0	213887234337655	0	291852877202463	835924642953331	0	0	0	0	0	621285848400567	697917128722421	0	0	0	0	447368374138554	752692084026817	0	327241006930465	0	0	0	0	680616847262209	0	149160653801038	0	0	217593390891261	0	163876182758886	180359253255019	115661500900617	936929834779110	0	227408312494836	0	239851625074582	0	0
'CSaurTSA23.chro .NMSa'	632151744638765	405038335488480	0	0	0	273568069338975	426681314723048	0	0	240008497301695	0	819532950035290	562316622717054	0	0	0	117226395354361	0	0	806356125831106	0	0	0	0	0	779856949059738	0	324499604139900	0	0	0	0	667620494604352	0	149160653801038	0	0	232914695301473	0	160949315531555	180359253255019	0	553396691542085	0	211313380941681	0	0	0	0
'CSaurTSA24.chro .NMSa'	0	259904967805700	0	0	0	267153395949401	421906930911553	0	151489873930536	284623644976635	0	0	292839866102056	0	0	0	0	0	0	659886192730641	0	0	0	0	0	719601596934133	0	0	260422030853014	0	0	0	647368046599842	0	149512575493271	0	0	240328032325977	0	100832140336191	182121706715383	0	0	0	235790891906656	0	0	0	0
'CSaurTSA25.chro .NMSa'	0	159307806599552	0	0	0	281137035732638	433796187415896	0	0	224721722159977	0	629432263001385	129587280737140	0	180368162968861	0	0	0	0	285436316995270	425657343168481	0	0	0	599675102297482	900841184215351	0	374318830009711	111837032564605	0	0	0	609202424033681	0	145379832448058	0	0	283078674907457	0	651875259854969	190190459779608	0	208587951353002	0	273044848687596	0	0	619973527717898	0
'CSaurTSA26.chro .NMSa'	0	207460339443865	0	0	0	0	434186325782650	0	156236192973475	329536874371583	362400207118962	0	0	0	0	0	136088626231298	0	0	0	0	0	0	0	0	153145512223574	0	130444388967906	0	0	0	0	616731765011347	0	148172384812213	0	0	0	0	716119001368409	181601718540461	0	178924179994429	0	240850203405295	0	0	0	0
'CSaurTSA27.chro .NMSa'	0	235557118529981	0	0	0	268044992877860	443395685515049	0	0	154805875672751	0	354563513237528	201690329168290	0	0	0	0	0	657736825080060	701685141106863	0	0	0	0	653790855727303	760520150160024	0	132359101437208	0	0	0	0	690782031250437	0	148988811111218	0	0	0	232236301232054	100133780961100	178629257327613	0	0	0	249447390034178	0	0	0	0
'CSaurTSA28.chro .NMSa'	0	221712578758591	0	0	0	257176537200681	421906930911553	0	0	203943027973297	0	488661780039315	773161714921070	0	0	0	0	0	0	685393906191564	0	0	0	0	0	432908264808094	0	333010336154214	687391437579807	0	0	773318716382250	670189743234950	0	149512575493271	0	0	240328032325977	0	845032086897396	182121706715383	0	374183229415117	0	226446815269021	0	0	0	0
'CSaurTSA29.chro .NMSa'	0	319022578733972	248189725644906	0	0	268718964689137	225209122670146	232874598026583	142570726776201	0	519768399768168	0	0	118623456314164	0	0	0	0	0	651735988531676	795837309593675	0	0	367753752090339	508983964746892	588015539251578	348730269739700	160893529703995	158333010688919	0	0	709944803652716	685156170443385	929535659616761	150026870900516	0	0	148168088107457	0	692293223152098	174461485947630	0	308892758936136	0	213414944717488	0	0	0	0
'CSaurTSA30.chro .NMSa'	0	153163119236880	0	0	0	0	210120295056393	228797436303656	0	0	127073085054554	0	214270412135228	0	0	0	0	0	0	662858790484804	594012858509548	0	462138414819980	0	630580887265714	354211497789432	307606785015645	194360000150822	0	157747885117611	0	167580537823242	167233487984961	925467788180682	150126449726395	0	178629257327613	244056222488356	0	830698298007512	762249388289773	0	917489871647753	0	228750972750324	0	0	0	0
'CSaurTSA31.chro .NMSa'	0	267374075768598	0	0	0	0	476251804603764	0	150789267212014	233150057172274	361817211577661	0	104458278281996	0	0	0	112771747396241	0	0	0	0	0	0	0	0	748817754653669	0	329451629363768	155047375293478	0	0	131696200168019	616731765011347	981114976916909	149020369543535	0	0	0	0	409942319998453	182121706715383	581402028265519	279309551230255	0	231084061322286	0	0	0	0
'CSaurTSA32.chro .NMSa'	0	232418185648956	0	0	0	0	430746989294765	0	0	192842974375573	0	424505949698572	0	567042543842876	0	0	0	0	635635575332026	715666599141570	0	0	0	0	408281622876422	771688210631255	873148727796476	332139902362244	101182430526259	0	0	145022770257169	668617513626820	0	149439372324946	0	0	0	243345903482528	692293223152098	178178696113886	439608414068993	416214894748499	0	215778549678945	0	0	103625762618792	0
'CSaurTSA33.chro .NMSa'	0	144686390396400	0	0	0	358770426947423	220455956052082	206580541463448	0	0	0	426130335857484	192842974375573	907827230525423	0	0	0	0	769529588754034	311991636499673	0	0	0	0	398726632197438	634213867483136	0	341313657240593	0	151654309022559	0	164054439757631	0	0	151604247735267	0	0	0	251713926269364	751278366861690	181601718540461	581402028265519	106283913421028	0	211251000792797	0	0	0	0
'CSaurTSA34.chro .NMSa'	0	146187331604836	0	0	0	0	257858713344531	100279260052463	0	151318890793183	0	0	192842974375573	726583937581199	0	0	0	0	0	271280351834153	0	0	0	0	162106639887336	783322998682107	764591637961595	340270077714959	709655368122611	0	0	102132688904483	0	0	150577010940122	0	805495717271031	0	244056222488356	192517170806295	998096815279162	615098903559151	270242140093763	0	217511703493030	0	0	0	0
'CSaurTSA35.chro .NMSa'	462807120528539	142926402388646	0	0	0	273973817864224	197293081558712	225215358271709	0	0	0	0	432005005549190	0	0	0	0	0	307349254258282	471748334111481	0	0	0	0	730593118026010	215101495997846	0	333566116865331	0	0	0	100055442200721	0	0	416606036235003	0	182969766868637	235468525244504	0	899917545875737	0	0	173757307932069	0	217321134662662	0	0	0	0
'CSaurTSA36.chro .NMSa'	286313141407657	184257786426708	0	0	0	272218667878020	408831033408014	0	157576949121898	154010854118027	0	0	142731597929385	0	0	0	0	0	0	606215100438771	0	0	0	0	371632362353440	771954035577682	0	325913501566803	128562673836039	0	0	0	646944005139737	0	148730113024153	0	0	0	251713926269364	619037576838093	181706495801225	0	323949873699608	0	231084061322286	0	0	0	0
'CSaurTSA37.chro .NMSa'	777874055595833	173672838496210	0	0	0	303786072045047	300770124290252	232874598026583	0	0	0	0	225854185187852	162438615891195	759969146850921	0	0	0	0	317097354550751	0	0	178063497641397	0	828517131675153	766233611942677	0	329832176862114	0	0	0	179624650260642	119263042566332	0	148981639997269	177312479014407	0	0	203728145481799	113881009687858	780244954851150	434751694856896	765586619129866	0	211313380941681	0	0	0	0
'CSaurTSA38.chro .NMSa'	357881266963663	215067506748729	0	0	0	174776873528093	221655899963289	174615025890399	0	201690329168290	0	364539718096917	0	0	0	0	0	0	0	468455730845296	0	0	177919933410561	0	408281622876422	760934900848367	200719650275915	328556400708940	646080943538403	266593804589459	0	885379332672376	658190409599561	0	149160653801038	0	0	0	232018245517940	241014734407545	690972185401644	0	254929560005014	0	223617087479132	0	0	0	0
'CSaurTSA39.chro .NMSa'	632151744638765	692768344977647	0	0	0	275975697926834	197293081558712	234606970892794	0	0	0	0	119186225150760	0	0	0	0	0	768750634930802	734311580248037	0	0	0	0	255847192276055	768786956195566	0	332631954029004	873674738766583	0	0	374014894840813	119126806345983	0	147769088603788	0	181173733763234	0	254404561045211	754121260197437	136564981275218	126021916449352	719586032895316	0	221911489219148	0	0	0	0
'CSaurTSA46.chro .NMSa'	927869401158008	775600268164210	446936387381116	147279976127853	0	270580642507756	238605078772896	0	369942937182225	153547043246899	351763233643093	0	932980272561676	169817015460820	0	198838114341288	0	0	350030307985018	297106665212152	0	0	0	0	653957376934520	347192809028947	0	336089364832280	151178765417343	0	0	0	679254723280296	930921516029973	731296302888404	0	0	198635391162596	0	629916930184157	163724198279200	447694014141124	531490096493361	0	232338503447524	0	0	0	0
'CSaurTSA48.chro .NMSa'	844662045680424	326384708451252	106714468660904	0	0	303818403456049	209237280511534	276813180839926	0	0	0	477972778399274	161674377380869	258623964125848	0	177501472464916	0	0	881657793404506	848116826135197	0	111320433316652	357929339849949	0	255632183077365	766233611942677	568107997153336	312081853519527	115472302113889	0	0	124638645313516	653385002011901	951137946068282	148226283017766	0	178364268479292	239183738540347	0	304944901727653	791602854285974	0	757894232482622	0	217321134662662	0	0	229918845933701	181351392120249
'CSaurTSA49.chro .NMSa'	856759253125096	141236030479358	0	0	0	238522186469900	230754172166741	217605637976046	0	157541285681860	0	581647533232734	0	144437636119489	0	0	155004113711342	0	396576409019224	529364731592734	0	0	584996486883035	0	219834227697768	455156518499147	466860812000055	193360663220554	765030453439043	0	0	115825747939582	504331760162068	946178740938041	621638464870274	0	182541782091410	179532347953610	0	762249388289773	0	0	340975188886538	0	893150961322890	136225862455790	0	0	353977872123415
'CSaurTSA50.chro .NMSa'	497540395583827	972393482567504	0	0	0	890440042002412	0	267291398280386	0	872329401952544	436344859600920	0	0	239606213059313	0	0	0	0	686867516754579	0	552706132264498	0	0	0	192289929348051	518379892157020	868029993363999	247991072039944	127141702613461	786400681406926	0	516497809220916	203286340599672	926161410534385	146448855495260	0	185030467692398	212308137942748	0	177599499771392	0	0	866749943202877	0	218064235857202	0	0	0	153969708827080
'CSaurTSA51.chro .NMSa'	820786361608593	105510847343695	0	0	0	318826095881953	244282469596209	244601264119191	0	0	0	0	546378619899133	562132720677326	0	0	0	0	728850936121430	752908488803607	0	0	858043839036408	0	434016386072910	407860226143131	0	127475068988003	117085893225134	0	0	990092402598945	891324298099163	424701175788599	151015913322732	0	186265829603372	0	246369325511511	110856143004080	224727905171435	0	802240544981192	206735737898935	0	0	0	0	119075139860516
'CSaurTSA52.chro .NMSa'	820786361608593	643578310400499	597525742094911	0	0	376137427627838	288563952982396	175187270557048	0	0	0	0	547456803427770	718248226800860	159135086726719	0	921454302666866	0	0	416453650977235	0	0	230593802701242	531277369371006	181781278264101	770412483991403	499866232002578	311593994773110	129454812197221	0	0	127861482098943	660784318717459	932455620492285	148664515340018	165458942674170	0	254404561045211	0	544539328525002	699035770957788	225967587527982	124709165537117	0	232189192616580	0	0	0	0
'CSaurTSA53.chro .NMSa'	357881266963663	239503839589813	0	0	0	848305811915262	285373292946589	0	103049765845364	256094977831536	182843844863832	269752210019867	112049222243875	0	0	0	0	0	835925572919512	295354323631974	0	0	0	0	189763252146415	763778978058280	0	202187565061099	105048806404166	0	0	0	656983284950876	0	416606036235003	0	0	0	0	348155740265351	116297628158907	243018667101825	635831127119452	0	230025368730372	0	0	0	0
'CSaurTSA54.chro .NMSa'	0	192073955958554	0	0	0	0	166421058829255	0	0	159128827209567	0	767639277203008	643716848952473	0	0	146279183789703	759738179987839	0	0	0	0	0	0	676947720912565	607969525528518	417334817833978	0	340873034170587	0	0	0	107621280773088	637599934248787	948902195387209	148730113024153	0	0	0	0	537137634254184	128992771266354	872047592509835	263197153751959	0	217321134662662	0	0	212343509988950	0
'CSaurTSA55.chro .NMSa'	901088734296123	327512267930836	660729437927895	0	0	282984997765254	0	287273824848871	0	0	0	161774354280993	519224302727596	248414974475411	146996117066692	0	0	0	426223005593314	275305458318669	0	0	439578892047492	0	478149826926097	569969231090382	735143290404266	575877026020730	467251786157693	118487863244196	0	143548824223317	124638645313516	464741265765232	152752767011965	0	179072960779514	0	259746690562224	224727905171435	0	0	192123208308471	0	219262264938234	0	0	0	116814559700064
'CSaurTSA56.chro .NMSa'	0	207386004783122	0	0	0	0	431900052451506	0	0	156111394967918	0	426130335857484	932080390447174	0	0	0	120251374983219	0	0	124362189252943	0	0	0	0	252542287086207	217528033270762	0	120771108138375	0	467251786157693	0	735094268601278	0	320884998292924	151421429813771	0	0	247135126349593	0	135723578292565	181706495801225	0	356890242527406	0	973480962552346	0	0	0	0
[truncated: 351 more columns]

## Sheet: Coding
Medium	Bacteria	Sample Code
Brain heart infusion	K. Pneumonia	KpneuBHI
	P. Aeruginosa	AeruBHI
	S. Aureus	SaurBHI
Marine broth	K. Pneumonia	KpneuMB
	P. Aeruginosa	AeruMB
	S. Aureus	SaurMB
Muller Hinton	K. Pneumonia	KpneuMH
	P. Aeruginosa	AeruMH
	S. Aureus	SaurMH
Tryptase Soy Agar	K. Pneumonia	KpneuTSA
	P. Aeruginosa	AeruTSA
	S. Aureus	SaurTSA
